# Supplementary material for: A streamlined cohesin apparatus is sufficient for mitosis and meiosis in the protist Tetrahymena
Source: Chromosoma. 2018 Jun 12;127(4):421–35. doi: 10.1007/s00412-018-0673-x (PMC6208729; doi:10.1007/s00412-018-0673-x)
Supplement: Supplementary file 8 — Data sets from mass spectrometry analyses of proteins associated with immunoprecipitated Smc1, Scc2, Scc3, and phospho-peptide identification of Rec8. Tab 1 shows data collected from IPs of Smc1-HA from cell lysates prepared from Smc1-HA cells mated with WT cells collected 4 h and 6 h after initiating mating. Tab. 2, data from IPs of 4 h timepoint of Scc3-HA cells mated with WT. Tab. 3, data from IPs of 4 h timepoint of Scc2-HA3His6 mating cells. Tab. 4, phospho-peptide data from IPs of chromatin fraction of starved cells and soluble fraction of vegetative cells of Rec8-HA3His6. Tab. 5 and Tab. 6 show phospo-peptide data from IPs of vegetative, 0 h, 4 h, 6 h timepoints of Rec8-HA3His6 mating cells. Region 1 and Region 2 are upper and lower regions of the gel used to separate the sample for digestion. Tab. 6 is the biological replicate of the experiment in Tab. 5. For all data sets, protein designations (TTHERM_#) correspond to ID numbers from the Tetrahymena Genome Database (www.ciliate.org). (XLSX 356 kb) [file 412_2018_673_MOESM5_ESM.xlsx]

## Sheet: Smc1-4_6h
												MS/MS Count (number of spectra taken into account for LFQ calculation)				Intensity (summed peptide intensities)				LFQ (intensities normalized across samples)				log2 LFQ ratios (missing values replaced with 16.5)				log2 mean LFQ intensity (missing values replaced with 16)
Protein IDs	Fasta headers	Mol. weight [kDa]	Score	Q-value	Potential contaminant	Only identified by site	Number of proteins	Peptides	Razor + unique peptides	Unique peptides	Sequence coverage [%]	MS/MS Count Smc1_4h	MS/MS Count Smc1_6h	MS/MS Count WT_4h	MS/MS Count WT_6h	Intensity Smc1_4h	Intensity Smc1_6h	Intensity WT_4h	Intensity WT_6h	LFQ intensity Smc1_4h	LFQ intensity Smc1_6h	LFQ intensity WT_4h	LFQ intensity WT_6h	Smc1_4h/ WT_4h	Smc1_6h/ WT_6h	WT_4h/ WT_6h	Smc1_4h/ Smc1_6h	(Smc1_4h+WT_4h)/2	(Smc1_6h+WT_6h)/2	(WT_4h+ WT_6h)/2	(Smc1_4h+ Smc1_6h)/2	Phospho (STY) site positions
TTHERM_01048090	>TTHERM_01048090|SMC family, carboxy-terminal domain protein	150.68	323.31	0			1	116	116	116	71.1	348	350	0	0	4242800000	3087700000	2866700	3577700	4021200000	5770500000	955080	700610	12.0397	13.0078	0.44701	-0.52107	25.8851	25.9222	25.9222	32.1655	942;943;960;974;1000
TTHERM_00294810;TTHERM_00297200;TTHERM_00127110	>TTHERM_00294810|SMC family, carboxy-terminal domain protein	150.81	323.31	0			3	93	93	93	55.8	285	277	0	0	3662500000	2690400000	2205700	6330400	3491100000	5018400000	916740	1209400	11.8949	12.0187	-0.399707	-0.523546	25.7536	26.2152	26.2152	31.9628
TTHERM_00225630	>TTHERM_00225630|hypothetical protein	147.05	323.31	0			1	80	80	80	54	211	199	0	0	1834100000	1104900000	196660	2324900	3140200000	706610000	705740	521680	12.1194	10.4035	0.435972	2.15187	25.4885	24.1946	24.1946	30.4723
TTHERM_01151600;TTHERM_00434020	>TTHERM_01151600|40S ribosomal protein S8-2	24.193	71.693	0			2	14	14	14	53.8	52	41	52	40	1232700000	684610000	1354900000	971020000	1217600000	1302800000	1676600000	605170000	-0.461498	1.1062	1.47013	-0.0975754	30.4121	29.7259	29.7259	30.2302
TTHERM_00245660	>TTHERM_00245660|hypothetical protein	71.44	287.61	0			1	36	36	36	59.5	87	82	0	0	983850000	675090000	0	561430	922550000	1256200000	0	365590	13.2811	11.7466	-1.97987	-0.445367	23.1405	24.3531	24.3531	30.0037	162;164;307;355;529
CON__P00761	>P00761 SWISS-PROT:P00761|TRYP_PIG Trypsin - Sus scrofa (Pig).	24.409	95.081	0	+		1	4	4	4	25.1	17	12	17	14	619570000	252530000	535420000	429430000	611430000	404810000	773890000	235040000	-0.339941	0.784339	1.71922	0.594942	29.3576	28.2005	28.2005	28.8901
TTHERM_00686150;TTHERM_000804799	>TTHERM_00686150|ubiquitin-40S ribosomal protein S27a	20.851	4.6115	0			2	5	5	5	16.9	14	24	18	10	539110000	520860000	865890000	730270000	519910000	982030000	1073600000	416370000	-1.04612	1.2379	1.36652	-0.917505	29.4767	29.2522	29.2522	29.4124
TTHERM_00149300	>TTHERM_00149300|40S ribosomal protein S4	37.935	124.43	0			1	22	22	22	52.4	65	56	68	66	487040000	183530000	418960000	352240000	477860000	345610000	518610000	230010000	-0.118062	0.587448	1.17295	0.467443	28.891	28.0708	28.0708	28.5983
TTHERM_00047480	>TTHERM_00047480|40S ribosomal protein S3a	29.653	102	0			1	23	23	23	60	45	34	40	37	481610000	168050000	285660000	321920000	445920000	323340000	329270000	206320000	0.437514	0.648168	0.674387	0.463733	28.5135	27.9444	27.9444	28.5003
TTHERM_00836580	>TTHERM_00836580|tubulin	49.57	290.67	0			1	27	27	27	67.9	105	26	60	109	445040000	68008000	134810000	461210000	404140000	124330000	173010000	267540000	1.224	-1.10558	-0.628899	1.70068	27.9783	27.4424	27.4424	27.7399
TTHERM_00227270	>TTHERM_00227270|60S ribosomal protein L22, putative	13.78	91.343	0			1	11	11	11	70.3	23	24	30	20	405930000	240180000	527770000	342130000	389890000	435350000	644880000	252830000	-0.725964	0.784008	1.35086	-0.159109	28.9015	28.3056	28.3056	28.618
TTHERM_00136120	>TTHERM_00136120|60S ribosomal protein L6	21.732	96.737	0			1	13	13	13	56	39	26	37	29	389450000	138480000	294470000	171690000	397000000	249030000	366950000	110150000	0.113556	1.17685	1.73611	0.672819	28.5078	27.3033	27.3033	28.2282
TTHERM_00561680	>TTHERM_00561680|ribosomal protein L35	14.196	23.015	0			1	8	8	8	44.4	18	14	17	15	371790000	151250000	342160000	230950000	371540000	289850000	419720000	147660000	-0.17591	0.973027	1.50715	0.358211	28.5569	27.6242	27.6242	28.2898
TTHERM_00333210	>TTHERM_00333210|60S ribosomal protein L4	45.106	96.677	0			1	30	30	30	65.4	62	36	25	35	359500000	126940000	67874000	176520000	349250000	233590000	94677000	114880000	1.88317	1.02385	-0.279042	0.580282	27.4381	27.2875	27.2875	28.0895
TTHERM_00721150	>TTHERM_00721150|60S ribosomal protein L7	27.614	47.349	0			1	18	18	18	51	43	29	28	32	358790000	147620000	141530000	182550000	352650000	281330000	179430000	117880000	0.974816	1.25494	0.606102	0.325974	27.9063	27.4402	27.4402	28.2307
TTHERM_00558620	>TTHERM_00558620|tubulin/FtsZ family, GTPase domain protein	49.587	129.18	0			1	24	24	24	57	66	21	40	79	335830000	53295000	166510000	561530000	314980000	96908000	212980000	329010000	0.564542	-1.76344	-0.627413	1.70057	27.9484	27.4118	27.4118	27.3804
TTHERM_00706300	>TTHERM_00706300|ribosomal protein S9	26.169	45.456	0			1	11	11	11	38.8	27	23	19	26	328130000	183240000	217470000	298320000	332840000	339890000	262250000	191490000	0.343886	0.827799	0.453674	-0.0302391	28.1383	27.9266	27.9266	28.3254
TTHERM_00149798	>TTHERM_00149798|40S ribosomal protein S6	32.541	42.983	0			1	19	19	19	50.2	41	40	40	35	321700000	148410000	249960000	212500000	325820000	277960000	301160000	128840000	0.113545	1.1093	1.22495	0.229198	28.2227	27.4957	27.4957	28.1649
TTHERM_00697490	>TTHERM_00697490|60S ribosomal protein L14	16.699	48.203	0			1	11	11	11	50.3	24	18	26	22	321690000	112610000	240200000	153090000	304440000	220550000	292160000	94674000	0.0593993	1.22007	1.62572	0.465052	28.1519	27.1065	27.1065	27.9491
TTHERM_00762890	>TTHERM_00762890|40S ribosomal protein S17	14.931	67.673	0			1	14	14	14	64.6	38	26	34	32	317370000	115300000	315820000	222610000	315740000	233830000	362390000	140690000	-0.198806	0.73294	1.36502	0.433277	28.3336	27.4344	27.4344	28.0175
TTHERM_01109770;TTHERM_00842690	>TTHERM_01109770|40S ribosomal protein S11, putative	18.108	42.22	0			2	12	12	12	60.5	31	26	20	25	284260000	143950000	144000000	212490000	293160000	269500000	171800000	134620000	0.770958	1.00139	0.351837	0.121403	27.7416	27.505	27.505	28.0664
TTHERM_01151500	>TTHERM_01151500|40S ribosomal protein S3	27.531	74.514	0			1	20	20	20	70.8	38	28	21	28	281860000	105110000	73562000	154430000	269620000	205740000	89396000	101760000	1.59265	1.01565	-0.186888	0.390105	27.21	27.1084	27.1084	27.8113
TTHERM_00086780	>TTHERM_00086780|carboxy-terminal crystallin fold protein 12p	69.583	323.31	0			1	38	38	38	76.1	48	117	258	278	280410000	2297500000	14292000000	19948000000	257840000	3720200000	18682000000	12227000000	-6.17903	-1.71662	0.611578	-3.85083	31.0314	32.651	32.651	29.8673
TTHERM_01386050	>TTHERM_01386050|40S ribosomal protein S5	22.476	92.21	0			1	15	15	15	62.5	39	30	26	47	278270000	142780000	150200000	277810000	279170000	256210000	170510000	196730000	0.711288	0.38111	-0.206361	0.123817	27.7009	27.7422	27.7422	27.9947
CON__P04264;CON__H-INV:HIT000016045	>P04264 SWISS-PROT:P04264 Tax_Id=9606 Gene_Symbol=KRT1 Keratin, type II cytoskeletal 1	66.017	204.87	0	+		2	32	32	21	49.1	53	41	48	57	276810000	102080000	222200000	347450000	261940000	191210000	276360000	210640000	-0.0773124	-0.139621	0.391769	0.454078	28.0033	27.5804	27.5804	27.7376
TTHERM_00578640	>TTHERM_00578640|60S ribosomal protein L13	23.337	72.861	0			1	19	19	19	57.8	36	21	32	25	275110000	101580000	187260000	124490000	253180000	200550000	239520000	85294000	0.0800173	1.23345	1.48963	0.336201	27.8756	26.9627	26.9627	27.7475
TTHERM_00131110	>TTHERM_00131110|40S ribosomal protein S18, putative	17.765	55.369	0			1	11	11	11	58.7	21	20	23	27	263220000	176990000	197270000	366410000	258340000	318640000	231880000	232170000	0.155893	0.456746	-0.00180317	-0.302656	27.8667	28.019	28.019	28.096
CON__P13645;CON__P02535-1;CON__P08730-1;CON__Q7Z3Y7;CON__Q148H6;CON__P05784;CON__Q7Z3Z0;CON__Q7Z3Y8;CON__Q9Z2K1;CON__Q3ZAW8;CON__Q99456;CON__Q2M2I5;CON__Q14525;CON__Q9UE12;CON__Q15323;CON__A2A5Y0;CON__Q92764;CON__Q14532;CON__A2AB72;CON__Q497I4;CON__O76015;CON__O76013;CON__Q7Z3Y9;CON__O76014;CON__REFSEQ:XP_986630	>P13645 SWISS-PROT:P13645 Tax_Id=9606 Gene_Symbol=KRT10 Keratin, type I cytoskeletal 10	59.51	203.54	0	+		25	29	29	23	42.7	38	28	37	51	257450000	72026000	163940000	412660000	251750000	141050000	191310000	272740000	0.396079	-0.95132	-0.511614	0.835785	27.7094	27.5473	27.5473	27.4895
TTHERM_00773340;TTHERM_00773350	>TTHERM_00773340|60S ribosomal L7Ae-like protein;>TTHERM_00773350|Tetrahymena thermophila SB210 MAC (JCVI) hypothetical protein (238 aa)	29.069	91.545	0			2	20	20	20	56.5	42	28	14	27	251380000	86954000	59622000	106850000	254440000	162780000	69836000	71934000	1.86528	1.17818	-0.0427029	0.644402	26.9901	26.6893	26.6893	27.6005
TTHERM_00476670	>TTHERM_00476670|60S ribosomal protein L18a	22.106	32.566	0			1	15	15	15	74.7	26	17	17	19	245130000	108580000	120860000	173890000	251430000	187750000	140320000	98087000	0.841436	0.936679	0.516587	0.421344	27.4849	27.0159	27.0159	27.6949
TTHERM_00655820	>TTHERM_00655820|translation elongation factor EF-1alpha	48.36	69.949	0			1	17	17	17	54.9	29	15	30	39	241260000	66154000	211470000	470780000	235280000	131320000	264580000	284290000	-0.169325	-1.11428	-0.103659	0.841292	27.8945	27.5256	27.5256	27.3892
TTHERM_00666540	>TTHERM_00666540|60S ribosomal protein L21	18.123	34.604	0			1	7	7	7	43.9	16	16	16	15	228670000	187410000	216830000	201690000	233610000	372250000	256230000	112700000	-0.133337	1.72378	1.18495	-0.67217	27.8662	27.6098	27.6098	28.1356
TTHERM_00085180	>TTHERM_00085180|60S ribosomal protein L32	23.926	60.557	0			1	6	6	6	26.7	22	16	22	18	222060000	105650000	192360000	130180000	214520000	184550000	238290000	83623000	-0.151606	1.14204	1.51075	0.2171	27.7523	26.8884	26.8884	27.568
TTHERM_00467660	>TTHERM_00467660|40S ribosomal protein S24	17.092	61.688	0			1	9	9	9	52.3	24	22	22	21	218390000	100500000	147830000	159380000	221550000	193310000	177130000	102150000	0.322824	0.920227	0.794119	0.196716	27.5616	27.0662	27.0662	27.6247
TTHERM_00829380	>TTHERM_00829380|60S ribosomal protein L11	19.718	42.491	0			1	8	8	8	34.9	21	22	20	21	217760000	138580000	143460000	214550000	207060000	278710000	168700000	137330000	0.295589	1.02112	0.296813	-0.428716	27.4777	27.5436	27.5436	27.8398
TTHERM_000339809	>TTHERM_000339809|60S ribosomal protein L17	20.374	103.41	0			1	8	8	8	46.4	15	17	15	16	203560000	142490000	139630000	159620000	203970000	272560000	175890000	96635000	0.213684	1.49596	0.864056	-0.418217	27.4969	27.274	27.274	27.8129
TTHERM_00812780	>TTHERM_00812780|60S ribosomal protein L38	19.513	16.095	0			1	5	5	5	25	9	11	12	8	200730000	101670000	213130000	148890000	204690000	179140000	271420000	96716000	-0.407086	0.889261	1.4887	0.192353	27.8124	26.9719	26.9719	27.5127
TTHERM_00716240	>TTHERM_00716240|60S ribosomal protein L2/L8	28.649	46.145	0			1	14	14	14	56.8	29	17	13	13	199990000	71647000	42126000	85091000	199380000	133120000	53653000	56841000	1.89379	1.22772	-0.0832731	0.582793	26.6241	26.3743	26.3743	27.2795
TTHERM_00736480	>TTHERM_00736480|60S ribosomal protein L5	34.453	52.661	0			1	15	15	15	47.8	38	15	18	27	194760000	53489000	51739000	95801000	190480000	100740000	67153000	63580000	1.50412	0.663992	0.0788788	0.919003	26.753	26.2541	26.2541	27.0456
TTHERM_00557840	>TTHERM_00557840|luc7 amine-terminal protein	37.094	195.32	0			1	22	22	22	57.4	36	26	38	27	194100000	122600000	290210000	163420000	215230000	238280000	331480000	104030000	-0.623043	1.19566	1.67192	-0.146779	27.9928	27.2303	27.2303	27.7547
TTHERM_01142730	>TTHERM_01142730|60S ribosomal protein L9	21.336	87.336	0			1	16	16	16	73.4	32	25	24	32	191710000	96326000	102170000	221110000	205300000	184720000	118860000	134640000	0.78847	0.456233	-0.179844	0.152394	27.2189	27.2326	27.2326	27.537
TTHERM_00028740	>TTHERM_00028740|ribosomal protein L11, amine-terminal domain protein	17.849	58.896	0			1	9	9	9	54.3	31	20	18	19	185850000	70974000	77062000	118240000	190500000	134180000	90259000	77073000	1.07765	0.799872	0.227845	0.505621	26.9664	26.5997	26.5997	27.2524
TTHERM_00038880	>TTHERM_00038880|carboxy-terminal crystallin fold protein 9p	49.944	233.08	0			1	17	17	17	59.1	29	37	38	37	184760000	205600000	284380000	304360000	187850000	367360000	343220000	221430000	-0.869553	0.730344	0.632283	-0.967613	27.9198	28.0874	28.0874	27.9688
TTHERM_00823670	>TTHERM_00823670|40S ribosomal protein S19	17.739	25.895	0			1	10	10	10	60	22	17	24	23	181060000	79164000	157410000	196910000	183490000	140040000	201220000	127750000	-0.133072	0.132516	0.65545	0.389862	27.5177	26.995	26.995	27.2562
TTHERM_00382350	>TTHERM_00382350|60S ribosomal protein L26	15.382	46.1	0			1	12	12	12	57.8	29	20	28	20	179420000	90311000	197790000	127450000	172770000	155590000	238490000	77889000	-0.465076	0.998258	1.61444	0.151103	27.5968	26.714	26.714	27.2887
TTHERM_00134940	>TTHERM_00134940|60S ribosomal protein L23a	16.861	24.749	0			1	7	7	7	40	15	15	11	16	173630000	75278000	100270000	120970000	175230000	142070000	118360000	71029000	0.566068	1.00012	0.736702	0.302648	27.1016	26.582	26.582	27.2334
TTHERM_00732640;TTHERM_00538710	>TTHERM_00732640|60S ribosomal protein L13/L16	31.35	23.31	0			2	12	12	12	36.7	20	18	20	19	172190000	89261000	63590000	115960000	168910000	169780000	79603000	76742000	1.08536	1.14558	0.0528064	-0.00741178	26.789	26.7663	26.7663	27.3354
TTHERM_00434070	>TTHERM_00434070|ribosomal protein S9 component of cytosolic 80S ribosome and 40S small subunit	27.9	27.454	0			1	12	12	12	42	17	21	10	23	160870000	96550000	49179000	149060000	161840000	182370000	58888000	93702000	1.45852	0.960717	-0.670106	-0.1723	26.5407	26.9619	26.9619	27.3561
TTHERM_00474440;TTHERM_00526400	>TTHERM_00474440|Tetrahymena thermophila SB210 MAC (JCVI) Ribosomal L39 protein (90 aa);>TTHERM_00526400|60S ribosomal protein L39	10.927	39.62	0			2	3	3	3	13.5	8	6	10	13	154680000	75857000	236330000	182070000	153700000	130900000	287810000	134570000	-0.905	-0.0398917	1.09676	0.231652	27.648	26.9838	26.9838	27.0797
TTHERM_00526450	>TTHERM_00526450|40S ribosomal protein S30	9.2198	22.453	0			1	11	11	11	45	20	14	19	12	154300000	77703000	205330000	130900000	161100000	155650000	231040000	88446000	-0.520186	0.815437	1.38527	0.0496509	27.5235	26.806	26.806	27.2386
TTHERM_00636970	>TTHERM_00636970|60S acidic ribosomal protein P0	35.463	103.67	0			1	18	18	18	71	34	29	19	31	152350000	56762000	35411000	127040000	147720000	99451000	41001000	81179000	1.84913	0.292879	-0.985447	0.570807	26.2137	26.421	26.421	26.8529
TTHERM_00193740	>TTHERM_00193740|40S ribosomal protein S2, putative	33.679	39.925	0			1	13	13	13	41.2	26	23	15	21	143360000	66184000	38244000	92982000	142200000	127090000	47187000	53080000	1.59146	1.25961	-0.169779	0.162071	26.2876	26.2915	26.2915	27.0023
TTHERM_00145230	>TTHERM_00145230|zinc-binding dehydrogenase family oxidoreductase	39.537	78.512	0			1	21	21	21	49.6	35	21	41	26	136720000	75843000	181460000	111480000	138520000	137590000	226560000	70063000	-0.709799	0.973651	1.69317	0.00971867	27.4004	26.549	26.549	27.0407
TTHERM_00577240	>TTHERM_00577240|50S ribosomal protein L1P	24.45	35.363	0			1	16	16	16	55.8	30	15	5	16	130320000	44538000	16888000	60221000	130170000	81833000	20872000	34166000	2.64076	1.26012	-0.710993	0.669642	25.6354	25.6561	25.6561	26.621
TTHERM_000338239;TTHERM_00494140	>TTHERM_000338239|60S ribosomal protein L18	20.589	22.67	0			2	9	9	9	42	16	16	12	15	129230000	51455000	31366000	75829000	128590000	100030000	38658000	47424000	1.73394	1.07674	-0.29485	0.362346	26.0712	26.0375	26.0375	26.757
TTHERM_00471090	>TTHERM_00471090|40S ribosomal protein S7	23.188	84.643	0			1	11	11	11	50.3	19	14	24	21	122880000	63711000	127680000	121670000	131570000	121570000	152340000	74085000	-0.211464	0.714534	1.04004	0.114043	27.077	26.4999	26.4999	26.9142
TTHERM_00780960;TTHERM_00780950	>TTHERM_00780960|60S ribosomal protein L27	16.728	17.657	0			2	6	6	6	34	19	12	10	14	115790000	41990000	36255000	63025000	106960000	74446000	50096000	42741000	1.0943	0.800574	0.229075	0.522805	26.1253	25.7494	25.7494	26.4111
TTHERM_00420000	>TTHERM_00420000|predicted protein	59.048	72.532	0			1	17	17	17	35.9	17	31	24	31	104510000	129450000	132520000	227010000	89390000	261720000	138280000	162450000	-0.629407	0.688028	-0.232403	-1.54984	26.7283	27.6194	27.6194	27.1885
TTHERM_00454080	>TTHERM_00454080|predicted protein	14.906	21.409	0			1	12	12	12	74.6	19	13	18	17	103450000	33412000	63179000	89870000	107150000	59763000	78926000	56810000	0.441059	0.0731077	0.474356	0.842307	26.4545	25.7962	25.7962	26.2539
TTHERM_00355330;TTHERM_00355320	>TTHERM_00355330|oxysterol-binding protein	143.13	101.32	0			2	30	30	30	25.2	29	25	42	29	103060000	53466000	177030000	86828000	103830000	105780000	205960000	59357000	-0.988141	0.833577	1.79487	-0.0268435	27.1237	26.2397	26.2397	26.6431
TTHERM_00525150	>TTHERM_00525150|U2 snRNP auxilliary splicing factor	55.75	67.828	0			1	20	20	20	43.8	28	33	39	38	100210000	106400000	132580000	178620000	97962000	199500000	161590000	111840000	-0.722044	0.834952	0.530902	-1.02609	26.9067	27.1543	27.1543	27.0588	91
CON__P35908;CON__Q01546;CON__O95678;CON__Q5XKE5;CON__Q6NXH9;CON__Q7Z794;CON__Q9R0H5;CON__P07744;CON__Q7RTS7;CON__Q32MB2;CON__P19013;CON__Q9DCV7;CON__Q3KNV1;CON__P08729;CON__Q9H552;CON__Q14CN4-1;CON__Q6IME9;CON__Q3SY84;CON__Q9NSB2;CON__Q6ISB0	>P35908 SWISS-PROT:P35908 Tax_Id=9606 Gene_Symbol=KRT2 Keratin, type II cytoskeletal 2 epidermal	65.865	71.497	0	+		20	30	27	19	44.3	30	18	29	46	99899000	32492000	81868000	205960000	97593000	58803000	97259000	127150000	0.00494591	-1.11257	-0.386628	0.730888	26.5378	26.3657	26.3657	26.1748
TTHERM_00297140	>TTHERM_00297140|60S ribosomal protein L23	14.879	36.317	0			1	8	8	8	58.2	16	12	10	17	99283000	45331000	44107000	71032000	92090000	81236000	55498000	41205000	0.730609	0.9793	0.429616	0.180925	26.0912	25.786	25.786	26.3661
TTHERM_00149630	>TTHERM_00149630|60S ribosomal protein L34	14.037	15.799	0			1	5	5	5	43.1	10	6	5	4	96572000	34621000	29590000	43256000	98583000	61775000	39176000	27178000	1.33137	1.18458	0.527531	0.674316	25.8892	25.2882	25.2882	26.2177
TTHERM_01129660	>TTHERM_01129660|60S ribosomal protein L36	18.249	7.5745	0			1	5	5	5	18.4	9	7	11	8	93921000	32262000	56040000	28750000	100070000	53510000	65040000	23961000	0.62161	1.15912	1.44064	0.903129	26.2656	25.0937	25.0937	26.1249
TTHERM_00926980	>TTHERM_00926980|acetyl-CoA acyltransferase	56.493	56.465	0			1	19	19	19	37.2	25	8	15	30	91774000	21423000	53853000	95500000	90438000	40707000	66676000	62829000	0.439762	-0.626154	0.0857369	1.15165	26.2105	25.5919	25.5919	25.8546
TTHERM_01068180;TTHERM_01068160	>TTHERM_01068180|60S ribosomal protein L37;>TTHERM_01068160|Tetrahymena thermophila SB210 MAC (JCVI) Ribosomal protein L37e containing protein (215 aa)	17.959	5.484	0			2	3	3	3	11.6	5	3	5	6	87690000	26020000	104260000	57950000	77441000	87967000	103590000	31995000	-0.419715	1.45912	1.69497	-0.183865	26.4165	25.6609	25.6609	26.2985
TTHERM_00434040	>TTHERM_00434040|40S ribosomal protein S23	15.742	11.162	0			1	6	6	6	29.6	18	10	11	13	85942000	38730000	36062000	51932000	84598000	73000000	44868000	34999000	0.914937	1.06058	0.358373	0.212727	25.8767	25.5911	25.5911	26.2278
TTHERM_00105110;TTHERM_01080440;TTHERM_00125640;TTHERM_01044390;TTHERM_00558440	>TTHERM_00105110|heat shock 70 kDa protein	71.44	107.95	0			5	26	26	25	40.6	23	25	24	36	84860000	86596000	89870000	149810000	84716000	158150000	120240000	91523000	-0.505211	0.789087	0.393711	-0.900587	26.5887	26.8422	26.8422	26.7864
TTHERM_00765300	>TTHERM_00765300|40S ribosomal protein S14	16.374	25.167	0			1	7	7	7	36.4	13	12	9	14	80874000	40592000	30562000	77092000	79996000	75453000	41319000	48801000	0.953123	0.628668	-0.240105	0.0843496	25.7769	25.8547	25.8547	26.2112
TTHERM_00266390	>TTHERM_00266390|40S ribosomal protein S15	15.873	32.65	0			1	8	8	8	60.4	18	11	7	13	78617000	44940000	29296000	66991000	90151000	83438000	31404000	37461000	1.5214	1.15532	-0.254441	0.111639	25.6651	25.7365	25.7365	26.37
TTHERM_00190950	>TTHERM_00190950|macronuclear actin	42.042	85.308	0			1	17	17	17	55.9	19	12	16	45	77992000	22891000	43695000	184800000	78520000	43892000	52581000	114250000	0.578519	-1.38016	-1.11958	0.839102	25.9373	26.0775	26.0775	25.807
TTHERM_00455650;TTHERM_00299810	>TTHERM_00455650|elongation factor Tu GTP-binding domain protein	50.632	100.98	0			2	31	31	31	66.7	26	22	38	38	69548000	41312000	119720000	91138000	67601000	80642000	146090000	56032000	-1.11174	0.52528	1.38253	-0.254487	26.5664	26.0024	26.0024	26.1378
TTHERM_00488340	>TTHERM_00488340|60S ribosomal protein L18	25.417	43.034	0			1	8	8	8	25.8	15	16	13	10	68682000	65842000	42806000	74200000	68074000	119870000	56438000	50032000	0.270437	1.26055	0.173816	-0.816295	25.8854	26.2066	26.2066	26.4287
TTHERM_00648930	>TTHERM_00648930|translation initiation factor, putative	154.38	323.31	0			1	62	62	62	48.4	24	109	37	142	68502000	339880000	98139000	704750000	75598000	613290000	129080000	430140000	-0.771846	0.511763	-1.73654	-3.02015	26.5578	28.9361	28.9361	27.6819
TTHERM_01053000	>TTHERM_01053000|60S ribosomal protein L10	24.458	28.027	0			1	8	8	8	34.9	10	7	3	9	65189000	28630000	12281000	13882000	60842000	51994000	13527000	17024000	2.16923	1.61078	-0.331728	0.226722	24.774	24.8265	24.8265	25.7452
TTHERM_00075670	>TTHERM_00075670|60S ribosomal protein L37a	11.35	15.498	0			1	6	6	6	47.6	12	8	8	9	64802000	21623000	23873000	31211000	64506000	42419000	27993000	20510000	1.20437	1.04838	0.448739	0.604723	25.3407	24.814	24.814	25.6406
TTHERM_00773330	>TTHERM_00773330|40S ribosomal protein S13	17.585	17.656	0			1	9	9	9	53.6	14	10	6	10	64261000	25235000	16345000	35846000	60578000	52130000	19605000	23154000	1.62757	1.17085	-0.24004	0.21668	25.0385	25.0502	25.0502	25.744
TTHERM_00023920	>TTHERM_00023920|RNA recognition motif protein	86.53	56.487	0			1	17	17	17	27.2	16	18	28	22	61677000	47171000	93006000	81070000	65309000	84577000	116840000	49431000	-0.839181	0.774849	1.24105	-0.372984	26.3804	25.9463	25.9463	26.1473
TTHERM_00221120	>TTHERM_00221120|granule tip protein	89.308	202.1	0			1	26	26	20	44.6	21	42	52	74	58671000	118750000	224400000	447540000	56395000	214630000	280750000	281220000	-2.31565	-0.389847	-0.00241318	-1.92821	26.9069	27.8722	27.8722	26.7132
TTHERM_00686220	>TTHERM_00686220|S25 ribosomal protein	15.264	23.03	0			1	7	7	7	40.6	11	8	8	9	58561000	18357000	22108000	40738000	60530000	33700000	27036000	25763000	1.16277	0.387448	0.0695811	0.844902	25.2698	24.8125	24.8125	25.4287
TTHERM_00487140	>TTHERM_00487140|60S ribosomal protein L28	20.972	18.154	0			1	7	7	7	31	11	7	9	10	57606000	18499000	24476000	52992000	57181000	33041000	35093000	31912000	0.704353	0.0501583	0.137084	0.791278	25.4169	24.9527	24.9527	25.3734
TTHERM_00277190	>TTHERM_00277190|ubiquitin family protein	22.741	20.724	0			1	4	4	4	30.9	6	4	7	3	56766000	39259000	80603000	37545000	56399000	74108000	97814000	23685000	-0.794371	1.64566	2.04607	-0.39396	26.1464	25.3203	25.3203	25.9461
CON__P35527	>P35527 SWISS-PROT:P35527 Tax_Id=9606 Gene_Symbol=KRT9 Keratin, type I cytoskeletal 9	62.129	73.89	0	+		1	20	19	19	38.4	15	12	23	18	56205000	23398000	74652000	48086000	56495000	48020000	75082000	29318000	-0.410344	0.711849	1.35668	0.234488	25.9568	25.1612	25.1612	25.6344
TTHERM_00095540	>TTHERM_00095540|tRNA pseudouridine synthase	48.052	51.339	0			1	17	17	17	57.8	22	6	21	4	51122000	15661000	42292000	16112000	51011000	29420000	51164000	11596000	-0.00432068	1.34317	2.1415	0.794011	25.6065	24.1387	24.1387	25.2073
TTHERM_00158520	>TTHERM_00158520|predicted protein	81.762	118.86	0			1	38	38	38	47.3	31	0	24	63	50649000	6255400	31874000	206960000	52712000	14489000	42476000	125590000	0.311484	-3.11569	-1.564	1.86317	25.4959	25.3463	25.3463	24.72
TTHERM_00046740;TTHERM_00046750	>TTHERM_00046740|hypothetical protein	315.41	73.659	0			2	29	29	29	10.6	26	17	33	24	49832000	25776000	57455000	50799000	49000000	45948000	74766000	31832000	-0.609601	0.529524	1.2319	0.0927797	25.8511	25.1887	25.1887	25.4999
TTHERM_00227090	>TTHERM_00227090|hypothetical protein	227.7	1.6328	0.0073529			1	2	2	2	1.1	1	0	0	0	49326000	37477000	0	0	0	71105000	0	0	0	9.58345	0	-9.58345	16.5	21.2917	21.2917	21.2917
TTHERM_00497880	>TTHERM_00497880|60S ribosomal protein L3, putative	44.248	28.458	0			1	13	13	13	30.9	21	9	5	7	49193000	13585000	10017000	13229000	47869000	27479000	11753000	8765000	2.02606	1.6485	0.423203	0.800762	24.4996	23.8876	23.8876	25.1122
TTHERM_00101150	>TTHERM_00101150|CC1 family splicing factor	61.423	70.694	0			1	14	14	14	21.9	18	15	22	13	49040000	24887000	60422000	31321000	51609000	42180000	76816000	20148000	-0.573784	1.06592	1.93077	0.291064	25.908	24.7971	24.7971	25.4756
TTHERM_00023980	>TTHERM_00023980|GTP-binding nuclear protein Ran-1	25.649	20.27	0			1	8	8	8	49.8	15	5	7	12	48534000	18148000	19364000	48975000	47076000	32723000	26145000	29343000	0.848457	0.157289	-0.166481	0.524687	25.0643	24.8852	24.8852	25.2261
TTHERM_00444570	>TTHERM_00444570|zinc knuckle protein	76.835	59.922	0			1	21	21	21	36.2	21	21	27	36	46756000	56272000	65727000	90357000	47150000	105340000	80958000	59433000	-0.779916	0.825717	0.445909	-1.15972	25.8807	26.2376	26.2376	26.0706
TTHERM_00474970	>TTHERM_00474970|60S acidic ribosomal protein	20.425	12.205	0			1	5	5	5	34.1	8	7	2	6	43949000	23823000	11145000	25797000	44056000	43297000	13559000	16334000	1.70009	1.40639	-0.268627	0.0250714	24.5428	24.6646	24.6646	25.3803
TTHERM_01161040	>TTHERM_01161040|piwi domain protein	89.552	44.504	0			1	24	24	24	35.3	27	6	10	22	43712000	15007000	19486000	43140000	42297000	28602000	24839000	26105000	0.767948	0.13179	-0.0717191	0.564439	24.9501	24.7037	24.7037	25.0518
TTHERM_00530750	>TTHERM_00530750|pyruvate dehydrogenase complex dihydrolipoamide acetyltransferase	67.497	30.699	0			1	8	8	8	16.2	13	5	4	5	43229000	14676000	8122500	18845000	46663000	24124000	9863900	11054000	2.24205	1.1259	-0.164338	0.95181	24.3548	23.961	23.961	24.9999
TTHERM_00633150	>TTHERM_00633150|60S ribosomal protein L36a	12.751	5.9581	0			1	3	3	3	22.9	5	2	3	3	40178000	2197400	32812000	30343000	37409000	38026000	19033000	9876700	0.974882	1.94489	0.946402	-0.0236008	24.6694	24.208	24.208	25.1687
TTHERM_01100310	>TTHERM_01100310|zinc knuckle protein, putative	87.931	1.5553	0.0095694			1	1	1	1	1.1	4	1	0	1	40030000	10620000	0	12582000	0	0	0	8193200	0	-6.466	-6.466	0	16.5	19.733	19.733	16.5
TTHERM_00189170	>TTHERM_00189170|histone H4	11.328	11.342	0			1	6	6	6	51.5	11	7	6	7	39496000	8990100	11115000	14959000	40502000	16286000	13543000	9594500	1.58045	0.763353	0.497268	1.31436	24.4813	23.5755	23.5755	24.6143
TTHERM_00046480	>TTHERM_00046480|phosphopyruvate hydratase	50.132	99.622	0			1	17	17	17	47	12	6	7	35	36293000	14784000	19991000	141450000	38138000	26498000	25983000	88200000	0.553661	-1.7349	-1.76321	0.525346	24.9079	25.5268	25.5268	24.9221
TTHERM_000442899;TTHERM_00622900	>TTHERM_000442899|kinase domain protein	63.677	42.211	0			2	22	22	22	39.7	17	3	10	24	35510000	8842000	15110000	63201000	34706000	18833000	19634000	38797000	0.821831	-1.04268	-0.982591	0.881922	24.6378	24.6881	24.6881	24.6077
TTHERM_00161060	>TTHERM_00161060|40S ribosomal protein S12	13.81	29.451	0			1	6	6	6	38.1	10	6	5	9	34154000	11535000	10440000	14134000	34859000	21229000	12666000	9291600	1.46057	1.19204	0.446962	0.715495	24.3247	23.7435	23.7435	24.6973
TTHERM_00151810	>TTHERM_00151810|elongation factor Tu protein	49.102	46.515	0			1	15	15	15	41.2	17	7	6	21	32915000	11257000	13185000	53649000	33327000	20467000	16557000	33411000	1.00925	-0.707024	-1.01288	0.703392	24.4856	24.6403	24.6403	24.6385
TTHERM_01002860	>TTHERM_01002860|carboxy-terminal crystallin fold protein	48.095	108.46	0			1	14	13	13	43.5	13	22	38	40	32209000	101620000	272610000	663960000	32737000	192190000	335920000	427960000	-3.35912	-1.15494	-0.349358	-2.55354	26.644	28.0954	28.0954	26.2412
TTHERM_00943010	>TTHERM_00943010|60S ribosomal protein L31, putative	21.304	23.204	0			1	7	7	7	39.3	5	2	8	6	31783000	13311000	25838000	26273000	32490000	19400000	38489000	15452000	-0.24445	0.328263	1.31665	0.743939	25.0757	24.0454	24.0454	24.5815
TTHERM_00992760	>TTHERM_00992760|40S ribosomal protein S20	19.676	8.3979	0			1	5	5	5	20.6	6	5	6	9	30503000	15737000	18808000	33615000	29724000	32679000	22962000	19950000	0.37238	0.711975	0.20286	-0.136736	24.6389	24.6059	24.6059	24.8935
TTHERM_00476640	>TTHERM_00476640|60S ribosomal protein L24	18.053	10.691	0			1	3	3	3	18.4	6	5	5	6	30011000	9594700	8843900	11739000	29966000	18951000	10392000	7394600	1.52785	1.35773	0.490929	0.661053	24.0729	23.4969	23.4969	24.5063
TTHERM_00551160;TTHERM_00554190	>TTHERM_00551160|glyceraldehyde-3-phosphate dehydrogenase	36.911	28.259	0			2	12	12	12	49.1	9	2	10	16	29959000	7556800	27273000	39266000	29136000	17112000	32696000	24368000	-0.166311	-0.509979	0.424126	0.767794	24.8795	24.2835	24.2835	24.4124
TTHERM_00499420	>TTHERM_00499420|G-quartet DNA-binding protein TGP1	83.357	40.676	0			1	18	18	18	23.3	17	7	7	5	28416000	12114000	7654300	13272000	26996000	23748000	10889000	7797300	1.30987	1.60676	0.481825	0.18494	24.0313	23.6979	23.6979	24.5938
TTHERM_01289110	>TTHERM_01289110|60S ribosomal protein L15	24.076	15.381	0			1	8	8	8	38.7	13	7	1	5	28055000	8493900	4620500	11842000	29627000	13677000	6840100	7403700	2.11482	0.885433	-0.114229	1.11516	23.763	23.2625	23.2625	24.2628
TTHERM_01094780;TTHERM_00011670	>TTHERM_01094780|cyclin-dependent kinase-like Serine/Threonine kinase family protein	45.987	30.501	0			2	11	11	11	34.9	12	10	14	14	27357000	15609000	31359000	23738000	26985000	27740000	36645000	19516000	-0.441459	0.50731	0.908959	-0.0398101	24.9064	24.4718	24.4718	24.7056
TTHERM_00633360;TTHERM_00283180	>TTHERM_00633360|histone H2B.1;>TTHERM_00283180|histone H2B.1	13.589	11.094	0			2	6	6	6	37.7	8	3	3	4	26992000	7443800	8785700	12128000	27176000	14696000	10695000	7220300	1.3454	1.02529	0.566806	0.88691	24.0231	23.2963	23.2963	24.2524
TTHERM_01128560	>TTHERM_01128560|40S ribosomal protein S10, putative	18.583	30.083	0			1	6	6	6	53.7	12	8	10	13	26875000	12536000	17247000	55385000	32226000	19364000	26144000	29912000	0.301745	-0.627347	-0.194244	0.734848	24.7908	24.5205	24.5205	24.5743
TTHERM_00181090	>TTHERM_00181090|hypothetical protein	47.415	51.7	0			1	14	14	14	33.7	12	8	21	9	26534000	13228000	35789000	23393000	25705000	26285000	43102000	15536000	-0.745706	0.758625	1.47214	-0.0321907	24.9884	24.2684	24.2684	24.6316
TTHERM_00433730	>TTHERM_00433730|hypothetical protein	39.449	67.55	0			1	14	14	14	58.9	12	7	18	8	25902000	15989000	34275000	20645000	26585000	29000000	41610000	14521000	-0.646318	0.997912	1.51879	-0.12544	24.9873	24.2906	24.2906	24.7268
TTHERM_00143660;TTHERM_00316500;TTHERM_00790790	>TTHERM_00143660|histone H2A;>TTHERM_00316500|histone H2B.1;>TTHERM_00790790|histone H2A	15.315	2.6149	0			3	2	2	2	11	3	2	1	3	23412000	6021100	8621600	8744000	23137000	11277000	10847000	5842100	1.09291	0.948824	0.892737	1.03682	23.9172	22.9525	22.9525	23.9453
TTHERM_00899480;TTHERM_00394690;TTHERM_00393030	>TTHERM_00899480|Serine/Threonine kinase domain protein	62.739	77.734	0			3	16	16	16	34.5	13	4	22	12	22944000	11202000	42517000	23493000	24604000	19756000	48911000	18365000	-0.991266	0.105332	1.4132	0.316602	25.048	24.1831	24.1831	24.3941
TTHERM_00938820;TTHERM_00961860;TTHERM_00706400;TTHERM_00516370;TTHERM_00961880;TTHERM_00894530	>TTHERM_00938820|elongation factor 2, putative	93.439	24.861	0			6	16	16	16	21.7	15	2	15	9	22845000	5853200	20916000	19799000	21425000	13023000	23787000	14259000	-0.150878	-0.130811	0.738301	0.718233	24.4282	23.7	23.7	23.9937
TTHERM_00122290	>TTHERM_00122290|TCP-1 (CTT or eukaryotic type II) chaperonin family, alpha subunit	66.342	50.196	0			1	19	19	19	34.4	11	5	8	23	22560000	6606400	12577000	63446000	24468000	15578000	13864000	37890000	0.819553	-1.28231	-1.45047	0.651386	24.1346	24.5342	24.5342	24.2187
TTHERM_00379000	>TTHERM_00379000|hypothetical protein	132.94	287.72	0			1	57	57	57	69.3	12	12	6	101	22312000	21248000	20320000	319490000	30213000	48336000	30682000	186200000	-0.0222231	-1.94568	-2.60139	-0.677929	24.8598	26.4994	26.4994	25.1876
TTHERM_01197030	>TTHERM_01197030|F-box associated region protein	55.317	31.486	0			1	19	19	19	40.4	11	6	19	14	21182000	10001000	29569000	27964000	21689000	20114000	35731000	17092000	-0.720213	0.234879	1.06386	0.108764	24.7306	24.1443	24.1443	24.3161
TTHERM_00138080	>TTHERM_00138080|rRNA 2-O-methyltransferase fibrillarin	31.288	17.586	0			1	11	11	11	45.9	11	3	2	5	20794000	4992500	4434900	10666000	19373000	9687100	5862800	7727400	1.72439	0.326082	-0.398393	0.999911	23.3454	23.0446	23.0446	23.7076
TTHERM_00655460	>TTHERM_00655460|hypothetical protein	83.02	-2	1		+	1	1	1	1	1.4	0	0	0	0	20773000	18618000	0	0	0	35323000	0	0	0	8.5741	0	-8.5741	16.5	20.7871	20.7871	20.7871
TTHERM_00825190	>TTHERM_00825190|Serine/Threonine kinase domain protein	59.991	15.931	0			1	11	11	11	21.1	10	3	12	11	20089000	7718700	23281000	21400000	18836000	13987000	30572000	13825000	-0.698718	0.0168071	1.14493	0.429406	24.5163	23.7292	23.7292	23.9523
TTHERM_00059330	>TTHERM_00059330|AAA domain protein	41.841	29.407	0			1	16	16	16	47.3	9	2	5	20	18758000	4462300	9924000	46584000	19629000	10579000	14437000	25083000	0.443216	-1.24551	-0.796939	0.891783	24.0049	23.9575	23.9575	23.7806
TTHERM_00275740	>TTHERM_00275740|clathrin heavy chain	197.16	232.82	0			1	58	58	58	40.1	4	3	13	80	18749000	12383000	29551000	165580000	22056000	27309000	39850000	96471000	-0.853409	-1.82072	-1.27552	-0.308205	24.8214	25.6132	25.6132	24.5488
TTHERM_00344030	>TTHERM_00344030|NAD-dependent isocitrate dehydrogenase	55.555	21.099	0			1	9	9	9	22.4	10	5	4	16	18453000	4721500	5983700	32902000	19010000	9271800	7614500	20278000	1.31994	-1.12899	-1.41309	1.03584	23.5203	23.7089	23.7089	23.6623
TTHERM_00105100	>TTHERM_00105100|hypothetical protein	32.538	22.392	0			1	9	9	9	32	9	7	9	9	16703000	7396400	19902000	15137000	15869000	14149000	25361000	9621100	-0.6764	0.556426	1.39834	0.165511	24.2579	23.476	23.476	23.837
TTHERM_00487020	>TTHERM_00487020|prolyl-tRNA synthetase protein, putative	85.031	21.125	0			1	11	11	11	16.4	10	2	5	14	16225000	3489900	8072300	23452000	15763000	6783800	10591000	14879000	0.573703	-1.13311	-0.490439	1.21638	23.6232	23.2602	23.2602	23.3019
TTHERM_00030190	>TTHERM_00030190|cytoplasmic and cytosolic malate dehydrogenase family protein	37.847	16.2	0			1	10	10	10	38.1	8	4	13	4	16160000	6054400	19615000	7796300	16565000	11918000	23508000	4787800	-0.505014	1.31571	2.29572	0.474996	24.2341	22.8488	22.8488	23.7441
TTHERM_00537300	>TTHERM_00537300|ribose-phosphate pyrophosphokinase	43.807	40.713	0			1	13	13	13	42.8	6	2	6	15	15577000	6590800	13773000	37727000	16000000	13093000	16765000	23681000	-0.0673806	-0.854934	-0.498278	0.289276	23.9653	24.0698	24.0698	23.7869
TTHERM_00161740	>TTHERM_00161740|RNA recognition motif protein	60.296	36.102	0			1	8	8	8	17.1	6	9	10	9	15237000	13167000	22202000	13107000	13276000	23157000	27151000	12395000	-1.03218	0.90169	1.13125	-0.802628	24.1784	24.0141	24.0141	24.0636
TTHERM_00735240;TTHERM_00697000;TTHERM_00696990;TTHERM_00696980;TTHERM_00696970;TTHERM_00696960	>TTHERM_00735240|ADP-ribosylation factor(Arf)/Arf-like (Arl) small GTPase family protein	20.449	20.438	0			6	7	7	7	52.8	5	3	4	11	15125000	4211200	8216800	26134000	15307000	7873100	9953700	17075000	0.620887	-1.11688	-0.778581	0.959188	23.5572	23.4669	23.4669	23.3881
TTHERM_00723390	>TTHERM_00723390|NAD-dependent isocitrate dehydrogenase	38.799	27.115	0			1	12	12	12	42.7	8	0	3	17	15023000	2630100	5958500	53001000	15447000	5688400	7837600	32860000	0.978843	-2.53024	-2.06785	1.44123	23.3914	23.7047	23.7047	23.1602
TTHERM_00055990	>TTHERM_00055990|enoyl-CoA hydratase/isomerase	31.312	12.769	0			1	6	6	6	23.3	6	1	4	1	13734000	2800500	15766000	6970700	13861000	5470800	19318000	4270500	-0.478914	0.357347	2.17747	1.34121	23.964	22.2046	22.2046	23.0539
TTHERM_00239290	>TTHERM_00239290|TCP-1 (CTT or eukaryotic type II) chaperonin family, gamma subunit	61.677	57.099	0			1	24	24	24	46.9	8	0	2	29	13491000	2069500	7240100	55859000	16414000	6098000	8702900	31455000	0.915359	-2.36688	-1.85372	1.42852	23.5107	23.7233	23.7233	23.2542
TTHERM_00558040	>TTHERM_00558040|nucleolar protein 5a	57.988	17.889	0			1	7	7	6	14.7	7	3	2	4	12672000	2996100	3099600	7239800	12132000	5636300	4096300	5007700	1.56642	0.1706	-0.289827	1.106	22.7491	22.341	22.341	22.9793
TTHERM_01099270	>TTHERM_01099270|hypothetical protein	33.77	10.527	0			1	4	4	4	14.9	10	6	9	4	12523000	6763400	13565000	15309000	12309000	12304000	17240000	10106000	-0.486046	0.283915	0.770548	0.000586152	23.7962	23.4107	23.4107	23.5529
TTHERM_00339610	>TTHERM_00339610|26S proteasome regulatory subunit	99.262	26.944	0			1	16	16	16	20.3	5	0	1	18	11690000	1156700	4793700	23870000	11887000	3581700	5227000	14611000	1.18533	-2.02834	-1.483	1.73067	22.9102	22.7864	22.7864	22.6375
TTHERM_00134970	>TTHERM_00134970|TCP-1 (CTT or eukaryotic type II) chaperonin family, epsilon subunit	58.846	21.861	0			1	12	12	12	20.9	8	0	5	15	11535000	2392400	7098600	22938000	11523000	6188200	8822600	13182000	0.385241	-1.09098	-0.579293	0.896925	23.2654	23.1066	23.1066	23.0096
TTHERM_00171850	>TTHERM_00171850|heat shock-binding protein 70, ER luminal protein	78.207	38.251	0			1	23	22	22	30.9	7	13	16	33	11365000	20610000	25654000	70519000	10315000	36942000	29884000	38701000	-1.53463	-0.0671089	-0.372998	-1.84052	24.0656	25.1723	25.1723	24.2185
TTHERM_00279670;TTHERM_00414230	>TTHERM_00279670|26S proteasome regulatory subunit	47.843	23.04	0			2	10	10	9	27.7	5	0	3	14	11253000	1786500	4917300	19059000	10952000	4176900	5844200	12110000	0.906117	-1.53569	-1.05112	1.39069	22.9316	22.7618	22.7618	22.6893
TTHERM_00151210	>TTHERM_00151210|splicing factor u2af large subunit	63.961	26.596	0			1	11	11	11	21.6	5	6	9	10	11190000	9403700	18447000	18159000	11778000	17825000	21996000	11880000	-0.901147	0.585367	0.888706	-0.597807	23.9402	23.7947	23.7947	23.7885
TTHERM_00929590	>TTHERM_00929590|Gar1/Naf1 RNA-binding region protein	21.643	4.0199	0			1	2	2	2	16.2	3	2	3	3	10998000	3064100	7746000	3813300	10799000	5907400	9481700	2605900	0.18768	1.18074	1.86336	0.870303	23.2706	21.9037	21.9037	22.9292
TTHERM_00469380	>TTHERM_00469380|DEAD/DEAH-box helicase	65.914	13.018	0			1	6	6	6	13.4	6	0	3	3	10833000	2460200	6289300	10025000	10298000	5770000	7371700	6302600	0.482295	-0.127376	0.22605	0.835721	23.0547	22.5238	22.5238	22.878
TTHERM_00446090	>TTHERM_00446090|26S proteasome non-ATPase regulatory subunit 3, putative	56.961	22.312	0			1	14	14	14	31.5	5	0	1	14	10347000	848070	3864500	20005000	10265000	2737600	4032600	12687000	1.34795	-2.21237	-1.65357	1.90675	22.6173	22.4907	22.4907	22.3379
TTHERM_00295170	>TTHERM_00295170|thioredoxin-dependent peroxide reductase	30.497	7.137	0			1	4	4	4	13.7	5	0	3	0	10033000	3163600	7572100	4028500	9856600	5269400	9511800	3306300	0.0513717	0.672421	1.5245	0.903451	23.207	21.993	21.993	22.7809
TTHERM_00755880	>TTHERM_00755880|FF domain protein	83.472	17.299	0			1	9	9	9	15.4	9	5	9	7	9858300	6499500	14779000	8170500	10013000	12213000	17117000	6117200	-0.773556	0.997474	1.48449	-0.286543	23.6421	23.0432	23.0432	23.3986
TTHERM_00194540	>TTHERM_00194540|TATA-binding protein interacting (TIP20) protein	143.42	61.959	0			1	29	29	29	26.1	2	0	2	34	9746500	2004700	5211500	55738000	9558100	6070200	8069500	32538000	0.244245	-2.42231	-2.01157	0.65498	23.0662	23.7445	23.7445	22.8608
TTHERM_01002870	>TTHERM_01002870|carboxy-terminal crystallin fold protein	48.349	153.47	0			1	20	20	19	59.5	3	16	28	44	9603400	37073000	98549000	240990000	14065000	72487000	122240000	147530000	-3.11953	-1.02521	-0.271292	-2.36561	25.3054	26.6238	26.6238	24.9284
CON__P13647	>P13647 SWISS-PROT:P13647 Tax_Id=9606 Gene_Symbol=KRT5 Keratin, type II cytoskeletal 5	62.378	17.033	0	+		1	12	7	3	18.1	6	1	2	6	9545800	2277700	6419600	11208000	9914100	5614200	6389900	7119900	0.633688	-0.342777	-0.156064	0.820401	22.9242	22.592	22.592	22.8308
CON__P62894	>P62894 SWISS-PROT:P62894 Cytochrome c - Bos taurus (Bovine).	11.703	4.5678	0	+		1	2	2	2	18.1	6	5	7	3	9272900	7311900	13445000	8971200	9384900	12838000	17208000	6044500	-0.874666	1.08673	1.50938	-0.452007	23.5992	23.0706	23.0706	23.3879
TTHERM_00670500	>TTHERM_00670500|TCP-1 (CTT or eukaryotic type II) chaperonin family, zeta subunit	59.42	35.305	0			1	17	17	17	33.6	4	0	3	19	8898100	1357600	5600000	35366000	9903600	4255900	7139200	20072000	0.472191	-2.23765	-1.49135	1.21849	23.0034	23.1399	23.1399	22.6303
TTHERM_00037050	>TTHERM_00037050|TCP-1 (CTT or eukaryotic type II) chaperonin family, delta subunit	58.476	68.011	0			1	21	21	21	51.3	1	0	1	27	8844900	2374200	6767400	62337000	7362400	5826700	7541200	41510000	-0.034618	-2.83271	-2.46059	0.337497	22.8291	23.8906	23.8906	22.643
TTHERM_00194650	>TTHERM_00194650|threonyl-tRNA synthetase protein	130.31	40.414	0			1	22	22	22	21	2	0	2	27	8819800	879480	11069000	48596000	7922500	4077600	10214000	33493000	-0.36652	-3.03807	-1.71331	0.958235	23.1008	23.4783	23.4783	22.4384
TTHERM_00757550	>TTHERM_00757550|peptidyl-prolyl cis-trans isomerase, cyclophilin-type protein, putative	64.103	20.145	0			1	7	7	7	18.4	5	3	8	3	8621300	3465700	11811000	5893600	8260500	6602000	13958000	4698000	-0.756791	0.490856	1.57097	0.323326	23.3562	22.409	22.409	22.8161
TTHERM_00837950	>TTHERM_00837950|60S acidic ribosomal protein	11.652	14.277	0			1	5	5	5	45	3	3	0	1	8600000	4422100	1565900	3519800	8725700	8447000	2085700	1943800	2.06474	2.11956	0.101652	0.0468318	22.0245	21.9502	21.9502	23.0334
TTHERM_00444670	>TTHERM_00444670|heat shock protein HSP90	92.088	48.358	0			1	16	16	16	22.5	2	0	0	22	7985900	987520	5787800	32674000	7195100	3632000	5811900	21594000	0.308005	-2.57179	-1.89355	0.986251	22.6246	23.0782	23.0782	22.2855
TTHERM_00486480	>TTHERM_00486480|carboxy-terminal TIM barrel domain enolase	48.422	20.929	0			1	9	9	9	22.7	4	1	2	11	7942200	2381200	5560800	16775000	8219200	4816100	6668200	10499000	0.301701	-1.12431	-0.654883	0.771133	22.8197	22.7616	22.7616	22.585
TTHERM_01001570	>TTHERM_01001570|adenylate kinase	28.77	13.521	0			1	10	10	10	46.1	3	1	2	12	7758200	2625500	4087400	17081000	7285000	5578900	5948600	10062000	0.292379	-0.850864	-0.758295	0.384948	22.6503	22.837	22.837	22.604
TTHERM_01053100	>TTHERM_01053100|ribosomal protein L7Ae containing protein	15.274	13.398	0			1	2	2	2	18	3	3	3	3	7754500	2799100	7573300	4797200	7812600	5231800	9203300	3228800	-0.236349	0.696309	1.51115	0.578495	23.0155	21.9707	21.9707	22.6081
TTHERM_00145210	>TTHERM_00145210|zinc-binding dehydrogenase family oxidoreductase	39.948	11.537	0			1	8	8	8	25.9	4	0	6	4	7662600	3110400	12052000	7895400	7765700	6748800	13541000	5429300	-0.802146	0.313865	1.3185	0.202485	23.2898	22.5293	22.5293	22.7874
TTHERM_00339640	>TTHERM_00339640|vacuolar H+-ATPase A subunit	69.079	28.166	0			1	9	9	9	16.5	3	0	1	8	7432500	1280500	2795200	13798000	6382700	3199300	3739200	8953400	0.771437	-1.48468	-1.25971	0.996411	22.22	22.3517	22.3517	22.1075
TTHERM_00850570	>TTHERM_00850570|ABC transporter family protein	67.122	10.408	0			1	6	6	6	10.5	6	0	0	6	7389100	1156400	1877700	7517700	7258900	2484100	2287400	4750700	1.66604	-0.935417	-1.05443	1.54703	21.9583	21.712	21.712	22.0178
TTHERM_00444510	>TTHERM_00444510|ribosomal protein L19	21.373	6.2602	0			1	3	3	3	17.8	4	2	1	1	7345200	2152800	1821600	1429200	7390100	3637600	1915200	1651300	1.9481	1.13938	0.213893	1.02261	21.8431	21.2249	21.2249	22.3059
TTHERM_00529860	>TTHERM_00529860|vacuolar V-type H(+)-ATPase B subunit	65.162	23.682	0			1	10	10	10	24	4	0	1	11	7227400	2125700	2498300	13501000	7587600	3711500	3440400	8375900	1.14107	-1.17424	-1.28367	1.03164	22.2847	22.4107	22.4107	22.3394
TTHERM_00068110	>TTHERM_00068110|26S protease regulatory subunit 6B	45.722	10.378	0			1	6	6	6	18.5	5	0	1	8	7135300	1232400	2596200	14380000	6875900	2549100	3360500	8493600	1.03287	-1.73639	-1.3377	1.43156	22.1967	22.1498	22.1498	21.9973
TTHERM_00585170	>TTHERM_00585170|dentin sialophosphoprotein, putative	58.14	42.725	0			1	15	15	15	28.3	6	8	11	18	7112700	12980000	24456000	41895000	6193800	23656000	25425000	33564000	-2.03735	-0.504709	-0.400667	-1.93331	23.5811	24.7481	24.7481	23.529
TTHERM_00225860	>TTHERM_00225860|C2 domain protein	32.542	8.0009	0			1	2	2	2	4.1	2	3	6	7	6969000	4053200	14198000	17030000	7192700	7771100	17379000	10817000	-1.27274	-0.47711	0.684045	-0.111585	23.4145	23.1282	23.1282	22.8339
TTHERM_001014659	>TTHERM_001014659|26S proteasome regulatory complex ATPase RPT2	50.858	35.129	0			1	7	7	7	19.4	4	0	2	7	6862400	776570	2854500	14985000	6938200	2178200	3600600	8877400	0.946324	-2.027	-1.3019	1.67143	22.253	22.0682	22.0682	21.8904
TTHERM_00705240	>TTHERM_00705240|heterochromatin protein	21.14	5.8447	0			1	4	4	4	23.9	5	2	1	0	6830800	2157800	2167700	822790	6819000	4103600	2660400	0	1.35792	5.46846	4.84321	0.73267	22.0222	19.2342	19.2342	22.3348
TTHERM_01043090	>TTHERM_01043090|40S ribosomal protein S27	9.2338	7.1708	0			1	4	4	4	56.8	5	1	2	3	6799100	1780000	3938300	3435200	6925800	3077100	4879500	2360600	0.505247	0.382418	1.04758	1.17041	22.4709	21.3619	21.3619	22.1383
TTHERM_00133690	>TTHERM_00133690|phenylalanyl-tRNA synthetase alpha chain, putative	59.344	20.11	0			1	9	9	9	19.3	5	0	0	13	6789500	1889200	3431900	17781000	8333700	3763800	4205800	9857500	0.986577	-1.38903	-1.22884	1.14677	22.4972	22.5383	22.5383	22.4171
TTHERM_00221140	>TTHERM_00221140|alanine-tRNA ligase/alanyl-tRNA synthetase protein	110.8	20.921	0			1	15	15	15	16.8	1	0	0	16	6576000	660110	4073800	25155000	4643300	2521200	4210000	17830000	0.14133	-2.82212	-2.08241	0.88104	22.0761	22.6767	22.6767	21.7062
TTHERM_00586710	>TTHERM_00586710|peroxisomal acyl-CoA oxidase	79.056	8.8653	0			1	8	8	8	12.7	8	1	0	1	6503800	2504100	636080	1981000	6406500	3841200	1573100	1504000	2.02593	1.35275	0.0648058	0.737979	21.5981	21.1967	21.1967	22.2421
TTHERM_000836611	>TTHERM_000836611|PRP38 family protein	75.496	11.268	0			1	7	7	7	11.5	4	1	6	3	6492500	3068200	9054500	5812000	6631800	5363000	11339000	3868800	-0.773821	0.471154	1.55134	0.30636	23.0479	22.119	22.119	22.5078
TTHERM_00471040	>TTHERM_00471040|hypothetical protein	126.14	48.179	0			1	26	26	26	24.5	1	17	29	39	6377500	31749000	43966000	98117000	9434100	60475000	54122000	60391000	-2.52026	0.0020053	-0.158118	-2.68038	24.4296	25.8488	25.8488	24.5096
TTHERM_00079260	>TTHERM_00079260|hypothetical protein	25.437	12.907	0			1	6	6	6	41.9	4	4	9	6	6332400	3890800	15934000	9577900	6399400	9851000	16235000	7007400	-1.3431	0.491391	1.21216	-0.622334	23.2811	22.9861	22.9861	22.9207
TTHERM_00365340	>TTHERM_00365340|transitional endoplasmic reticulum ATPase, putative	88.514	21.948	0			1	14	14	14	23	2	0	0	16	6255200	233310	3970700	21028000	4417100	876540	3272300	16694000	0.432794	-4.25137	-2.35095	2.33321	21.8583	21.8671	21.8671	20.9081
TTHERM_01084370	>TTHERM_01084370|sarco/endoplasmic reticulum calcium-translocating P-type ATPase	115.28	76.175	0			1	23	23	23	31.6	3	0	3	34	6024200	3081900	6728200	59831000	9060300	8202300	9950400	31870000	-0.135196	-1.9581	-1.67937	0.14353	23.1787	23.9466	23.9466	23.0394
TTHERM_00049290	>TTHERM_00049290|SAC3/GANP family protein	86.034	12.831	0			1	7	7	7	9.4	1	1	7	4	5910000	5556300	11444000	10299000	5533600	7842300	15514000	8257000	-1.48728	-0.0743409	0.909881	-0.503058	23.1434	22.94	22.94	22.6513
TTHERM_00037060	>TTHERM_00037060|TCP-1 (CTT or eukaryotic type II) chaperonin family, theta subunit	99.12	51.605	0			1	12	12	12	16.4	3	0	2	14	5870600	1889600	4987200	26098000	7504600	3734600	5057800	16269000	0.569265	-2.1231	-1.68554	1.00682	22.5547	22.8941	22.8941	22.3359
TTHERM_00418270	>TTHERM_00418270|radial spoke 3 protein	110.65	13.731	0			1	6	6	6	6.4	4	2	5	4	5677700	2729900	8973900	5364200	6236900	5407600	10275000	3436300	-0.720237	0.654132	1.58021	0.205841	22.9325	22.0395	22.0395	22.4695
TTHERM_00051730	>TTHERM_00051730|RNA recognition motif protein	87.104	4.999	0			1	4	4	4	4.7	2	2	0	2	5612100	2028600	2166000	2928400	5415400	4068200	2582800	1957600	1.06813	1.0553	0.39985	0.412677	21.8346	21.4283	21.4283	22.1623
TTHERM_00136360	>TTHERM_00136360|26S protease regulatory subunit 6A	48.768	13.246	0			1	10	10	10	26.5	4	0	0	8	5556700	945340	1988700	11567000	6104100	2043200	2627500	6546400	1.21609	-1.67987	-1.31701	1.57895	21.9333	21.8023	21.8023	21.7519
TTHERM_00551090	>TTHERM_00551090|26S proteasome ATPase regulatory subunit 6	44.157	8.956	0			1	7	6	6	22.5	2	0	0	7	5520500	1969000	1826000	7820000	3911100	2511000	2803900	7361700	0.48014	-1.55178	-1.3926	0.639312	21.6591	22.0357	22.0357	21.5795
TTHERM_00391510	>TTHERM_00391510|hypothetical protein	47.315	1.6487	0.007371			1	1	1	1	4	1	0	1	1	5499500	3420100	5845900	5292200	0	0	0	3446100	0	-5.21653	-5.21653	0	16.5	19.1083	19.1083	16.5
TTHERM_00442210	>TTHERM_00442210|26S proteasome regulatory complex, subunit RPN2	105.99	9.7812	0			1	7	7	7	8.8	3	0	0	9	5366700	615940	2405000	11530000	5614100	1642400	2692400	7043500	1.06016	-2.10049	-1.3874	1.77325	21.8905	21.6976	21.6976	21.534
TTHERM_00378970	>TTHERM_00378970|26S proteasome non-ATPase regulatory subunit	48.591	15.287	0			1	7	7	7	16.6	2	0	1	7	5151700	639620	2112800	9883900	4126600	2298500	2365500	6601800	0.802808	-1.52217	-1.48071	0.844261	21.5751	21.8933	21.8933	21.5544
TTHERM_01146030	>TTHERM_01146030|catalase heme-binding enzyme	55.504	3.0434	0			1	3	3	3	7.3	4	0	1	0	4735000	953180	3574900	1771900	5559800	1925700	3047200	1548800	0.867549	0.314232	0.976333	1.52965	21.9728	20.7198	20.7198	21.6418
TTHERM_000050609	>TTHERM_000050609|NUDIX hydrolase	30.354	9.5759	0			1	4	4	4	27.8	1	1	5	1	4714400	2473400	7984900	4988700	3758000	4244700	11515000	2930300	-1.61548	0.534614	1.97439	-0.175698	22.6493	21.7499	21.7499	21.9294
TTHERM_00318730	>TTHERM_00318730|RNA recognition motif protein	62.417	12.681	0			1	5	5	5	11.9	2	3	4	3	4620600	3279200	6759600	4946200	4328700	5972900	8344300	3706700	-0.946857	0.688296	1.17066	-0.464498	22.5189	22.1659	22.1659	22.2778
TTHERM_00068170	>TTHERM_00068170|25 kDa calcium-binding protein	33.809	21.687	0			1	10	10	10	36.9	4	1	4	12	4587100	3879600	4310000	32868000	4788700	6957400	6525700	20364000	-0.446499	-1.5494	-1.64182	-0.538914	22.4145	23.5048	23.5048	22.4607
TTHERM_00312760	>TTHERM_00312760|ion channel protein	148	1.5037	0.0094787			1	1	1	1	0.6	1	2	0	0	4509600	4181200	0	0	0	7932900	0	0	0	6.41942	0	-6.41942	16.5	19.7097	19.7097	19.7097
TTHERM_00050590	>TTHERM_00050590|nucleolar protein	51.36	5.4321	0			1	4	3	3	10.3	3	1	1	2	4385600	901270	1326800	1896700	4660900	1600300	1334400	1362200	1.80442	0.232404	-0.0297473	1.54227	21.25	20.4937	20.4937	21.381
TTHERM_01179780;TTHERM_01179770	>TTHERM_01179780|casein kinase	38.861	11.173	0			2	5	5	5	21.2	5	0	0	2	4347000	1187700	791350	2544800	4045900	1986100	1352800	1843100	1.58051	0.107804	-0.446186	1.02652	21.1578	20.8676	20.8676	21.4348
TTHERM_00686180	>TTHERM_00686180|scavenger mRNA decapping enzyme carboxy-term-binding protein	18.863	16.323	0			1	4	4	4	34.1	3	1	4	3	4318500	1928500	5230300	3399100	3937600	3861100	6767900	2038300	-0.781392	0.921646	1.73134	0.0283046	22.2996	21.4198	21.4198	21.8947
CON__P02533;CON__Q04695;CON__Q9QWL7;CON__Q6IFX2;CON__P19012;CON__A2A4G1;CON__P08727;CON__P19001	>P02533 SWISS-PROT:P02533 Tax_Id=9606 Gene_Symbol=KRT14 Keratin, type I cytoskeletal 14;>Q04695 SWISS-PROT:Q04695 Tax_Id=9606 Gene_Symbol=KRT17 Keratin, type I cytoskeletal 17;>Q9QWL7 SWISS-PROT:Q9QWL7 Tax_Id=10090 Gene_Symbol=Krt17 Keratin, type I cytoske	51.621	10.4	0	+		8	11	7	5	21.4	3	2	4	6	4229500	2454900	5822900	7921900	4333400	4978800	6835300	5039200	-0.657505	-0.0173967	0.43981	-0.200299	22.3758	22.2561	22.2561	22.1472
TTHERM_00420790;REV__TTHERM_00263600	>TTHERM_00420790|EF-hand pair protein	84.699	23.31	0			2	15	15	15	19.1	2	0	3	17	4093500	702440	4139800	43423000	3171300	2047000	5855000	27706000	-0.884595	-3.75862	-2.24246	0.631563	22.0389	22.8444	22.8444	21.2809
TTHERM_000931898	>TTHERM_000931898|signal peptide-binding domain protein	35.423	4.5899	0			1	2	2	2	8	3	1	3	3	4058600	1576200	4846500	4219500	4072500	2964800	5924700	2778300	-0.540827	0.0937324	1.09254	0.45798	22.2279	21.4526	21.4526	21.7285
TTHERM_01145010	>TTHERM_01145010|methionine-tRNA ligase	95.627	11.258	0			1	5	5	5	6.8	2	0	0	4	4056600	105290	1996800	4352900	3528600	0	2319400	3491800	0.605344	-5.23554	-0.590219	5.25066	21.448	19.1178	19.1178	19.1253
TTHERM_00051840	>TTHERM_00051840|hypothetical protein	47.727	4.9503	0			1	3	3	3	7.2	3	2	1	1	3872700	1347400	997470	1022900	3870400	2558900	1223100	0	1.66194	4.78709	3.72211	0.596959	21.0531	18.8935	18.8935	21.5856
TTHERM_000522989	>TTHERM_000522989|hypothetical protein	25.981	7.074	0			1	3	3	3	13.5	4	0	1	1	3853300	284670	901250	928450	3351000	786360	1123700	842090	1.57633	-0.0987845	0.416211	2.09133	20.888	19.6342	19.6342	20.6305
TTHERM_00538540	>TTHERM_00538540|hypothetical protein	6.4915	-2	1		+	1	1	1	1	19.6	0	0	0	0	3805800	2309900	0	0	0	4382500	0	0	0	5.56332	0	-5.56332	16.5	19.2817	19.2817	19.2817
TTHERM_01513260;TTHERM_000732901	>TTHERM_01513260|FAD-dependent pyridine nucleotide-disulfide oxidoreductase	49.352	5.1539	0			2	5	5	5	10.6	3	0	0	4	3764200	903950	680210	2458700	3325600	1244900	1164700	2179100	1.51366	-0.807703	-0.903774	1.41758	20.9084	20.6514	20.6514	20.9564
TTHERM_00317440	>TTHERM_00317440|acyl carrier reductase	48.9	15.355	0			1	9	9	9	21.6	1	0	6	10	3679300	748750	7006300	17758000	3077500	1873300	9086600	11218000	-1.56198	-2.58216	-0.304003	0.716177	22.3343	22.1282	22.1282	21.1952
TTHERM_00780850	>TTHERM_00780850|hypothetical protein	74.945	44.856	0			1	22	22	22	36.6	0	0	0	23	3535500	2744600	3174100	29619000	4217200	4737500	4635000	18332000	-0.136284	-1.95217	-1.98372	-0.167841	22.076	23.1518	23.1518	22.0918
TTHERM_00267990	>TTHERM_00267990|26S proteasome regulatory particle non-ATPase subunit	36.679	7.7819	0			1	3	3	3	10.8	2	0	1	3	3529400	215890	941260	6463000	3527500	0	0	4210500	5.25021	-5.50556	-5.50556	5.25021	19.1251	19.2528	19.2528	19.1251
TTHERM_00037090	>TTHERM_00037090|40S ribosomal protein S29	6.6488	3.8695	0			1	2	2	2	30.9	1	1	2	2	3526300	1658500	3715700	3087200	3469900	3231300	4523000	2015800	-0.382386	0.680762	1.16593	0.102779	21.9177	21.2833	21.2833	21.6751
TTHERM_000688599	>TTHERM_000688599|small nuclear ribonucleoprotein	13.52	3.3019	0			1	3	3	3	23.9	2	0	2	0	3524600	480570	3684700	546880	4439700	820300	3695300	0	0.264771	3.14579	5.31726	2.43624	21.9496	18.0729	18.0729	20.8639
TTHERM_00455460	>TTHERM_00455460|zinc finger, C2H2 type family protein	15.119	4.4252	0			1	4	4	4	33.3	3	1	4	4	3511400	1436900	4897500	4112500	3276500	3374400	5697200	2573500	-0.798098	0.390899	1.14652	-0.0424755	22.0428	21.4907	21.4907	21.665
TTHERM_00426320	>TTHERM_00426320|SCF ubiquitin ligase complex protein	18.972	13.268	0			1	4	4	4	42.8	2	0	3	2	3507800	910660	4590900	2281500	2444000	2576900	4624800	2705700	-0.920147	-0.0703653	0.773389	-0.0763923	21.6809	21.3324	21.3324	21.259
TTHERM_00571860	>TTHERM_00571860|ATP synthase F1, alpha subunit	59.669	5.9285	0			1	4	4	4	7.3	3	0	0	2	3478400	390660	605040	2058900	3097100	791590	901920	1511600	1.77985	-0.933251	-0.745005	1.96809	20.6726	20.061	20.061	20.5784
TTHERM_00578940	>TTHERM_00578940|26S proteasome non-ATPase regulatory subunit	51.011	10.678	0			1	6	6	6	13.9	1	0	0	7	3459700	692100	1925100	9204200	3134500	1955100	2305200	5732400	0.443343	-1.5519	-1.31425	0.680993	21.3581	21.6748	21.6748	21.2393
TTHERM_00777250;TTHERM_00777260	>TTHERM_00777250|Tetrahymena thermophila SB210 MAC (JCVI) hypothetical protein (312 aa);>TTHERM_00777260|hypothetical protein	35.33	52.442	0			2	13	13	13	61.4	0	4	7	23	3400800	14103000	35098000	117510000	3933300	28966000	43910000	72167000	-3.48074	-1.31698	-0.71679	-2.88055	23.6477	25.4463	25.4463	23.3476
TTHERM_00469100	>TTHERM_00469100|26S proteasome regulatory ATPase subunit 10B	44.223	12.335	0			1	7	7	7	22.1	2	0	0	7	3398300	501720	1123800	7976500	2320300	1485400	1698300	5418500	0.45022	-1.86704	-1.6738	0.64346	20.9208	21.4359	21.4359	20.8241
TTHERM_00316280	>TTHERM_00316280|small guanosine triphosphatase family (GTPase)-like Ras family protein	23.502	6.523	0			1	4	4	4	28.9	1	0	1	6	3397300	1016100	1921500	9242800	2563600	2099100	2722500	6314900	-0.0867609	-1.58899	-1.21383	0.2884	21.3331	21.7958	21.7958	21.1455
TTHERM_00382380	>TTHERM_00382380|AMP-binding enzyme family protein	74.685	14.259	0			1	8	8	8	14	0	0	0	8	3310500	366920	1341300	8312400	2219000	1584700	1974000	5286500	0.168788	-1.7381	-1.42119	0.4857	20.9971	21.4648	21.4648	20.8386
TTHERM_00275750	>TTHERM_00275750|electron transfer flavoprotein subunit beta	28.044	7.1409	0			1	6	6	6	26.9	0	0	0	7	3282800	1215100	1842500	8325900	2708100	2516500	2623900	5420800	0.0455683	-1.10709	-1.04679	0.105862	21.3461	21.8165	21.8165	21.3159
TTHERM_00437600	>TTHERM_00437600|succinyl-CoA ligase [GDP-forming] subunit beta	49.534	9.8753	0			1	6	6	6	14	2	0	0	6	3267600	700780	1517300	7056500	2944200	1894700	1670200	4543800	0.817855	-1.26193	-1.44388	0.635906	21.0805	21.4845	21.4845	21.1715
TTHERM_00149340	>TTHERM_00149340|TCP-1 (CTT or eukaryotic type II) chaperonin family, beta subunit	58.993	13.815	0			1	8	8	8	16	0	0	0	9	3258800	1073400	2919100	11386000	3091500	2453600	2930500	7813900	0.0771602	-1.67114	-1.4149	0.333407	21.5213	22.062	22.062	21.3932
TTHERM_01091290	>TTHERM_01091290|CnjB protein	199.62	29.853	0			1	15	15	15	10.3	1	0	0	16	3241700	1921700	2413600	16691000	3573400	3753300	3158400	10231000	0.178104	-1.44672	-1.69568	-0.0708622	21.6798	22.5631	22.5631	21.8043
TTHERM_00522630	>TTHERM_00522630|40S ribosomal protein S0	27.498	3.9267	0			1	3	3	3	17.8	1	0	2	1	3145800	987440	2568600	1547400	2325200	2019800	3541100	1290800	-0.606843	0.645947	1.45593	0.203142	21.4523	20.6228	20.6228	21.0474
TTHERM_00616340	>TTHERM_00616340|serine/threonine-protein phosphatase 2A 65 kDa regulatory subunit A alpha	65.605	21.189	0			1	12	12	12	23.6	0	0	0	14	3128900	308680	2851500	17997000	2456600	1390900	2732300	12351000	-0.153453	-3.15054	-2.17644	0.820644	21.305	21.9829	21.9829	20.8179
TTHERM_00649110	>TTHERM_00649110|26S proteasome non-ATPase regulatory subunit 8	31.137	6.5113	0			1	5	5	5	16.7	3	0	0	5	3128200	209950	1519800	6415600	3081400	936610	1377400	4172700	1.16164	-2.15546	-1.59903	1.71807	20.9743	20.9148	20.9148	20.6961
TTHERM_00388440	>TTHERM_00388440|26S proteasome non-ATPase regulatory subunit	44.623	11.275	0			1	6	6	6	16.4	2	0	0	6	3111900	393340	995240	7572300	3663300	866950	1184800	4294400	1.6285	-2.30844	-1.85781	2.07912	20.9905	20.8798	20.8798	20.7652
TTHERM_00444470	>TTHERM_00444470|S-adenosylmethionine synthetase protein	43.643	9.3192	0			1	6	6	6	17.2	1	0	1	6	2934800	0	1567900	8197100	2563400	0	2509800	5122000	0.0304862	-5.78828	-1.02913	4.78963	21.2744	19.3941	19.3941	18.8948
TTHERM_00285240	>TTHERM_00285240|hypothetical protein	50.347	4.3912	0			1	3	3	3	6.8	3	3	0	0	2927200	2211300	0	0	2967900	4154700	0	0	5.00101	5.48631	0	-0.485302	19.0005	19.2432	19.2432	21.7437
TTHERM_00756500	>TTHERM_00756500|hypothetical protein	20.781	6.7695	0			1	4	4	4	26.9	2	2	4	2	2794200	2406100	7098900	4740500	3390500	4947100	8006600	2807700	-1.23969	0.817194	1.5118	-0.545085	22.3129	21.8296	21.8296	21.9656
TTHERM_00216010	>TTHERM_00216010|Bmh1 14-3-3 family protein	28.131	30.178	0			1	13	13	12	48.8	1	0	3	19	2782500	1447900	8423300	40679000	3043600	3176400	11452000	24676000	-1.91175	-2.95764	-1.10751	-0.0616138	22.4932	23.0778	23.0778	21.5682
TTHERM_00138370	>TTHERM_00138370|ubiquitin-like modifier-activating enzyme	76.269	9.616	0			1	9	9	9	13.3	0	0	0	9	2751200	498950	1772200	10569000	2092400	1377600	1868200	7414900	0.16351	-2.42827	-1.98878	0.603002	20.915	21.6079	21.6079	20.6952
TTHERM_00585260	>TTHERM_00585260|ATP synthase F1, beta subunit	53.431	4.5703	0			1	4	4	4	9.3	2	0	0	3	2748500	422570	1148200	5012300	2206500	1077900	1183200	3754600	0.899066	-1.80044	-1.66597	1.03354	20.6238	20.94	20.94	20.5566
TTHERM_00550700	>TTHERM_00550700|importin protein	121.23	28.217	0			1	15	15	15	16.2	0	0	0	17	2732200	57831	2722800	26011000	2958500	0	3087100	16963000	-0.0613863	-7.51589	-2.45807	4.99643	21.5271	20.2579	20.2579	18.9982
TTHERM_00191240	>TTHERM_00191240|26S proteasome non-ATPase regulatory subunit 6	37.191	8.8882	0			1	6	6	6	15.1	1	0	0	6	2693100	383810	1357000	6226300	1847600	1022700	1519400	4750100	0.282151	-2.21557	-1.64446	0.853269	20.6761	21.0717	21.0717	20.3906
TTHERM_00670209	>TTHERM_00670209|peptidyl-tRNA hydrolase	24.446	5.7772	0			1	3	3	3	19.4	2	2	1	1	2664900	2241800	2360600	2307000	2731200	4783000	2524700	1276600	0.113423	1.90561	0.983805	-0.808381	21.3244	21.2367	21.2367	21.7853
TTHERM_00729250	>TTHERM_00729250|NAD-dependent aldehyde dehydrogenase family protein	54.575	8.8516	0			1	5	5	5	10	2	0	1	5	2639800	331260	1700600	5182700	2567800	1088100	1918300	3154500	0.420704	-1.5356	-0.717583	1.23872	21.0817	20.8212	20.8212	20.6727
TTHERM_000584709	>TTHERM_000584709|kinase domain protein	53.84	15.72	0			1	5	5	5	11.5	2	0	0	5	2595100	634720	2327900	6873000	2418400	1642400	2538100	4530700	-0.069696	-1.46393	-0.835985	0.558247	21.2405	21.3793	21.3793	20.9265
TTHERM_00105330	>TTHERM_00105330|40S ribosomal protein S28e, putative	7.6148	3.9078	0			1	2	2	2	33.8	3	1	1	1	2561000	1942900	2641500	2447600	2812200	3245100	2923900	2099200	-0.0561948	0.628423	0.478054	-0.206564	21.4514	21.3156	21.3156	21.5265
TTHERM_00426260	>TTHERM_00426260|hypothetical protein	56.254	4.4923	0			1	2	2	2	5.1	2	1	1	0	2432100	616370	897130	542770	2465600	0	1066700	0	1.20878	0	3.52472	4.73351	20.6291	16.5	16.5	18.8668
TTHERM_00035580	>TTHERM_00035580|protein transporter Sec61 alpha subunit	52.151	7.8372	0			1	4	4	4	9.5	2	1	2	4	2317500	1128900	2413700	13354000	1979500	1788000	3063900	9283900	-0.630233	-2.37638	-1.59936	0.146789	21.2318	21.9581	21.9581	20.8433
TTHERM_00491130	>TTHERM_00491130|cell surface immobilization antigen SerH6, putative	11.16	49.225	0			1	1	1	1	17.4	2	1	2	2	2287700	1439500	6156400	9600200	2322100	2770100	7413600	6314400	-1.67474	-1.18871	0.231529	-0.254508	21.9844	21.9959	21.9959	21.2743
TTHERM_01014750;TTHERM_01014740	>TTHERM_01014750|chaperone protein DnaK	70.549	6.701	0			2	4	4	4	6.9	2	0	1	3	2271200	1444500	2189500	2499600	2385200	2620200	2638900	1680300	-0.145826	0.640958	0.651218	-0.135567	21.2586	21.0008	21.0008	21.2535
TTHERM_00408960	>TTHERM_00408960|Pre-mRNA splicing factor	51.778	4.6443	0			1	3	3	3	6.6	0	0	3	1	2205600	833390	2379100	1495500	1536800	2016000	2778300	1347100	-0.854273	0.581639	1.04435	-0.391566	20.9786	20.6522	20.6522	20.7473
TTHERM_00414440	>TTHERM_00414440|enoyl-CoA hydratase/isomerase	171.24	4.3447	0			1	2	2	2	1.9	1	0	0	1	2190700	823040	1731800	7532500	2718300	0	0	2035100	4.87427	-4.45667	-4.45667	4.87427	18.9371	18.7283	18.7283	18.9371
TTHERM_00865290;TTHERM_00865300	>TTHERM_00865290|serine/threonine-protein phosphatase PP1;>TTHERM_00865300|Tetrahymena thermophila SB210 MAC (JCVI) Ser/Thr protein phosphatase family protein (224 aa)	36.279	3.5425	0			2	3	3	2	10.1	1	0	0	3	2183100	829130	810730	3181400	1790500	1368300	1366600	2296600	0.389771	-0.747115	-0.748909	0.387978	20.577	20.7575	20.7575	20.5779
TTHERM_00056140	>TTHERM_00056140|glutamylglutaminyl-tRNA synthetase protein	89.133	9.2548	0			1	7	7	7	10.2	0	0	0	7	2162600	231790	1297900	8719600	1352600	900800	1647600	5971000	-0.284631	-2.72869	-1.85761	0.586457	20.5096	21.1452	21.1452	20.0741
TTHERM_00899460	>TTHERM_00899460|peroxisomal 3-ketoacyl-CoA thiolase B	44.109	11.413	0			1	5	5	5	22.7	1	0	2	6	2076000	594890	2908600	8975300	2290300	1499600	3387300	5438800	-0.564599	-1.85871	-0.683153	0.610959	21.4094	21.4455	21.4455	20.8216
TTHERM_01104950	>TTHERM_01104950|hypothetical protein	46.917	3.6373	0			1	3	3	3	9.4	2	0	2	0	2072500	881040	1344900	484110	1733000	1247100	2413200	0	-0.477676	3.75015	4.70252	0.474695	20.9637	18.3751	18.3751	20.4875
TTHERM_00189460;TTHERM_00691940;TTHERM_00585040	>TTHERM_00189460|dual-specificity kinase domain protein	70.263	6.2415	0			3	5	5	5	7.4	1	0	0	5	2036900	0	1231400	5574200	1883700	0	1675700	3617300	0.168805	-5.28648	-1.11015	4.34514	20.7607	19.1432	19.1432	18.6726
TTHERM_00257230	>TTHERM_00257230|high mobility group (HMG) box protein	29.577	4.9715	0			1	2	2	2	8.4	2	1	2	2	2020700	1265500	3128100	2864500	2047000	2454500	3842300	1779400	-0.908459	0.464038	1.11058	-0.261918	21.4193	20.995	20.995	21.096
TTHERM_00043870	>TTHERM_00043870|dihydrolipoyl dehydrogenase	52.448	3.776	0			1	3	3	3	6.4	3	0	2	0	1975300	950610	1934700	824420	2000100	1507400	2347600	833280	-0.231114	0.855189	1.49431	0.40801	21.0472	20.096	20.096	20.7276
TTHERM_00260720	>TTHERM_00260720|hypothetical protein	58.445	12.655	0			1	5	5	5	11.1	1	0	6	0	1922700	903620	5608800	1863400	1954700	2010700	6317500	1445900	-1.69241	0.47573	2.12739	-0.0407506	21.7447	20.7014	20.7014	20.9189
TTHERM_00471820	>TTHERM_00471820|high mobility group (HMG)-box protein	77.711	12.089	0			1	3	3	3	8	2	0	3	0	1846200	518200	2636700	252360	2130000	637950	3239400	219860	-0.604873	1.53686	3.88107	1.73934	21.3249	18.5147	18.5147	20.1528
TTHERM_00628709	>TTHERM_00628709|50S ribosomal protein L7Ae	13.91	3.837	0			1	1	1	1	10.2	1	0	0	1	1843000	494440	451510	1244700	0	0	0	810480	0	-3.12842	-3.12842	0	16.5	18.0642	18.0642	16.5
TTHERM_00444310	>TTHERM_00444310|ATP-dependent RNA helicase DHX8	147.73	4.5199	0			1	3	3	3	2.9	2	0	1	0	1838200	295190	1842300	423750	1622900	0	2474500	0	-0.608563	0	4.73871	4.13014	20.9344	16.5	16.5	18.5651
TTHERM_00079900;TTHERM_01079210;TTHERM_00467760	>TTHERM_00079900|small guanosine triphosphatase family (GTPase)-like Ras family protein;>TTHERM_01079210|Rab-family small GTPase;>TTHERM_00467760|Rab-family small GTPase	25.31	2.2208	0			3	2	2	2	9.3	2	0	1	3	1766400	565600	1447700	6649900	1320800	1132200	1424300	5067700	-0.108841	-2.1622	-1.83108	0.222283	20.3874	21.1918	21.1918	20.2218
TTHERM_00624900	>TTHERM_00624900|hypothetical protein	33.631	4.564	0			1	3	3	3	10.1	1	2	3	2	1761800	1560000	4234900	2780800	2084400	2452500	5355100	1833800	-1.36128	0.419417	1.54608	-0.234621	21.6718	21.0161	21.0161	21.1085
TTHERM_000481318;TTHERM_00481300	>TTHERM_000481318|EPI21 protein	42.735	6.8594	0			2	3	3	3	9.4	2	0	0	3	1752600	277520	761980	4720500	2012900	0	1073700	2674200	0.906685	-4.85068	-1.31652	4.44084	20.4875	18.9253	18.9253	18.7204
TTHERM_00079270	>TTHERM_00079270|electron transfer flavoprotein, alpha subunit	36.84	4.2918	0			1	3	3	3	11.1	1	0	0	3	1740400	512550	1195100	4241100	1462100	1267100	1372400	2838500	0.091341	-1.1636	-1.04843	0.206512	20.4339	20.8549	20.8549	20.3764
TTHERM_00024480	>TTHERM_00024480|PX domain protein	104.48	2.646	0			1	2	2	2	2.4	1	0	1	0	1678700	822840	1922900	1616100	1636800	0	2400000	0	-0.552156	0	4.6946	4.14245	20.9185	16.5	16.5	18.5712
TTHERM_00487090	>TTHERM_00487090|fructose-bisphosphate aldolase	38.598	4.7748	0			1	3	3	3	10.7	0	0	3	0	1664400	590900	3358900	683730	1107700	930380	4545100	766720	-2.03674	0.27912	2.56754	0.251675	21.0975	19.6879	19.6879	19.9533
TTHERM_00046920	>TTHERM_00046920|TBP-interacting DNA helicase	51.657	10.675	0			1	8	8	8	19.4	0	0	0	8	1658400	313350	1372700	6002000	1799300	1238300	1406700	3400300	0.355121	-1.4573	-1.27335	0.539075	20.6014	20.9686	20.9686	20.5095
TTHERM_00470810	>TTHERM_00470810|small guanosine triphosphatase family (GTPase)-like Ras family protein	23.704	3.9248	0			1	2	2	2	10	2	0	1	2	1633100	189780	1642100	2594200	1629800	0	1997000	1709300	-0.293139	-4.20497	0.224429	4.13626	20.7828	18.6025	18.6025	18.5681
TTHERM_00261800;TTHERM_00261790	>TTHERM_00261800|transmembrane protein, putative;>TTHERM_00261790|transmembrane protein, putative	39.495	4.8502	0			2	3	3	3	7.4	0	0	3	1	1584400	353020	3719100	1216700	1056300	919050	4632400	999660	-2.13274	-0.121294	2.21225	0.200804	21.077	19.8704	19.8704	19.9102
TTHERM_00666640	>TTHERM_00666640|3-hydroxyacyl-CoA dehydrogenase	32.522	13.083	0			1	4	4	4	21.6	0	1	4	0	1577000	999210	3317000	628360	1334600	1257100	4481400	876640	-1.74754	0.520043	2.35389	0.086308	21.2217	20.0016	20.0016	20.3048
TTHERM_00891190	>TTHERM_00891190|hypothetical protein	83.796	4.3041	0			1	2	2	2	3.7	2	0	0	0	1495100	110180	189310	0	1495100	0	0	0	4.01181	0	0	4.01181	18.5059	16.5	16.5	18.5059
TTHERM_00849320;TTHERM_00446390	>TTHERM_00849320|ADP-ribosylation factor(Arf)/Arf-like (Arl) small GTPase family protein;>TTHERM_00446390|ADP-ribosylation factor(Arf)/Arf-like (Arl) small GTPase family protein	21.799	8.4159	0			2	4	4	4	29.2	0	0	0	4	1478900	112710	594280	3677300	1366800	0	1282700	1952600	0.0916184	-4.39697	-0.606213	3.88237	20.3366	18.6985	18.6985	18.4412
TTHERM_01093510	>TTHERM_01093510|Scd6-like-Sm domain protein	49.852	2.6549	0			1	2	2	2	5.5	2	1	0	0	1474500	1133100	201250	973370	1652800	1703300	0	902060	4.15648	0.917037	-3.28286	-0.0434204	18.5782	20.2414	20.2414	20.6782
TTHERM_00392710	>TTHERM_00392710|Tetrahymena thermophila SB210 MAC (JCVI) SPFH domain / Band 7 family protein (375 aa)	42.539	6.466	0			1	5	5	5	14.4	0	0	0	7	1440200	195270	436950	7683300	977540	782060	872660	4717400	0.163736	-2.59264	-2.4345	0.321876	19.8169	20.8732	20.8732	19.7379
TTHERM_00585290	>TTHERM_00585290|ribosomal protein L1	43.374	3.4795	0			1	2	2	2	7.6	1	0	2	0	1420800	515130	1561400	1075900	1139300	955910	2112200	806200	-0.890599	0.245737	1.38954	0.253201	20.565	19.7436	19.7436	19.9931
TTHERM_00149110	>TTHERM_00149110|small guanosine triphosphatase family Ras family protein	23.409	2.495	0			1	2	2	2	10.7	0	0	0	2	1318500	111320	343410	4328600	1321000	0	0	2816100	3.8332	-4.92527	-4.92527	3.8332	18.4166	18.9626	18.9626	18.4166
TTHERM_00773580	>TTHERM_00773580|cytochrome C-like protein	12.06	2.9323	0			1	3	3	3	23.7	0	0	3	0	1310200	212940	1768100	0	1166900	0	2311600	0	-0.986211	0	4.64046	3.65425	20.6474	16.5	16.5	18.3271
TTHERM_00068140	>TTHERM_00068140|succinyl-CoA synthetase alpha subunit	32.945	1.9981	0			1	1	1	1	4.5	1	0	2	0	1299900	569230	1523400	721790	0	0	0	470000	0	-2.3423	-2.3423	0	16.5	17.6712	17.6712	16.5
TTHERM_00723290	>TTHERM_00723290|Sm protein B domain protein	17.58	2.3289	0			1	1	1	1	10.7	1	0	1	1	1296300	310480	1210900	680630	0	0	0	443200	0	-2.2576	-2.2576	0	16.5	17.6288	17.6288	16.5
TTHERM_00046310	>TTHERM_00046310|dynein heavy chain, cytoplasmic protein	526.91	8.3967	0			1	9	9	9	2	0	0	0	7	1229500	0	202050	4870800	1669400	0	0	2731800	4.1709	-4.88142	-4.88142	4.1709	18.5854	18.9407	18.9407	18.5854
TTHERM_00933150	>TTHERM_00933150|tetratricopeptide repeat protein	65.897	5.0109	0			1	2	2	2	4.7	1	0	2	2	1215600	604240	1187800	1340500	1209300	1165100	1448700	868440	-0.260587	0.423956	0.738261	0.0537184	20.336	19.94	19.94	20.1789
TTHERM_00497960	>TTHERM_00497960|TCP-1 (CTT or eukaryotic type II) chaperonin family, eta subunit	61.529	26.421	0			1	12	12	12	28.3	0	0	0	14	1178200	38635	699500	15579000	1425400	0	1372700	9382400	0.0543505	-6.66153	-2.77294	3.94294	20.4158	19.8308	19.8308	18.4715
TTHERM_00313080	>TTHERM_00313080|acyl-CoA dehydrogenase	46.5	6.654	0			1	1	1	1	3.4	1	0	0	1	1152200	256680	0	1971400	0	0	0	1283700	0	-3.79188	-3.79188	0	16.5	18.3959	18.3959	16.5
TTHERM_00013110	>TTHERM_00013110|importin-beta amine-terminal domain protein	99.256	16.131	0			1	10	10	10	13.3	0	0	0	11	1134700	721270	983090	18272000	1405100	1322200	1407200	11472000	-0.00215458	-3.1171	-3.02722	0.0877324	20.4233	21.8931	21.8931	20.3784
TTHERM_00429910	>TTHERM_00429910|choline-phosphate cytidylyltransferase	53.662	4.7326	0			1	4	4	3	8.6	0	0	0	3	1097400	100020	663570	4552700	1007400	0	901010	2967400	0.161022	-5.00077	-1.71958	3.44221	19.8617	19.0004	19.0004	18.2211
TTHERM_00784530	>TTHERM_00784530|Rab-family small GTPase	24.166	3.8078	0			1	2	2	1	10.4	0	0	1	3	1096000	244020	591300	4363700	1109100	0	0	1820900	3.58096	-4.29622	-4.29622	3.58096	18.2905	18.6481	18.6481	18.2905
TTHERM_00558350	>TTHERM_00558350|hypothetical protein	34.975	27.013	0			1	5	5	5	33	1	1	4	9	1068900	3157600	11656000	29347000	0	4714800	15275000	19406000	-7.36467	-2.04123	-0.34533	-5.66877	20.1823	23.1894	23.1894	19.3344
TTHERM_01276320	>TTHERM_01276320|hypothetical protein	125.25	18.684	0			1	9	9	9	9.2	0	0	0	10	1052000	440920	614810	11606000	1090400	1131500	1002000	6975900	0.121975	-2.62414	-2.7995	-0.0533791	19.9954	21.4219	21.4219	20.0831
TTHERM_00636980	>TTHERM_00636980|zinc finger protein	40.608	1.6794	0.0073892			1	1	1	1	2.6	1	1	0	1	998050	718280	735370	1557700	0	0	0	1014300	0	-3.45205	-3.45205	0	16.5	18.226	18.226	16.5
TTHERM_00606960	>TTHERM_00606960|cell surface immobilization antigen	33.124	13.941	0			1	2	2	2	14.8	0	0	2	2	992890	361220	2626800	1667200	863180	679930	3282400	1159700	-1.92702	-0.770294	1.501	0.344275	20.6828	19.7602	19.7602	19.5472
TTHERM_00313119	>TTHERM_00313119|ABC transporter family protein	82.711	2.6383	0			1	2	2	2	3	1	0	0	2	980730	136430	367480	1548800	796930	0	543370	1099600	0.552518	-3.56855	-1.01697	3.10409	19.3278	18.2843	18.2843	18.052
TTHERM_00089240	>TTHERM_00089240|intraflagellar transporter, putative	204.72	5.4666	0			1	4	4	4	2.4	0	0	0	4	976420	162440	481610	3310600	965000	597540	751930	1716500	0.359931	-1.52236	-1.1908	0.691494	19.7002	19.9499	19.9499	19.5344
TTHERM_01055600	>TTHERM_01055600|Ndc1 protein	44.168	24.723	0			1	4	4	4	16.5	1	3	5	6	963870	4643000	9850300	22087000	1034600	9039600	12500000	13661000	-3.59478	-0.595732	-0.128135	-3.12719	21.778	23.4057	23.4057	21.5442
TTHERM_01113100	>TTHERM_01113100|receptor of activated kinase C 1A, component of 40S small ribosomal subunit	38.477	2.7133	0			1	2	2	2	6.4	1	0	2	0	952420	520910	1381800	449540	711200	736300	2065800	414790	-1.53837	0.827913	2.31625	-0.0500384	20.2091	19.076	19.076	19.4649
CON__P02769	>P02769 SWISS-PROT:P02769 (Bos taurus) Bovine serum albumin precursor	69.293	2.4337	0	+		1	1	1	1	2.1	1	0	1	0	874400	588260	1001000	712170	0	0	0	463740	0	-2.32296	-2.32296	0	16.5	17.6615	17.6615	16.5
TTHERM_000088159	>TTHERM_000088159|serine/threonine protein phosphatase 2A	35.28	5.4377	0			1	3	3	3	11.3	1	0	0	3	862820	278050	623570	1962800	731550	582360	692450	1426800	0.0792466	-1.2928	-1.043	0.329045	19.441	19.798	19.798	19.3161
TTHERM_00579319	>TTHERM_00579319|hypothetical protein	125.71	22.836	0			1	5	5	5	5.5	0	0	0	5	830190	382370	1050900	4913100	943150	0	1059800	3315200	-0.168233	-5.16066	-1.6453	3.34713	19.9312	19.0803	19.0803	18.1736
TTHERM_00117590	>TTHERM_00117590|eukaryotic porin protein	34.544	9.8711	0			1	6	6	6	25.6	0	0	0	6	822240	176510	854070	5105900	918210	643550	908240	3059300	0.0157506	-2.24908	-1.75206	0.512772	19.8006	20.4202	20.4202	19.5521
TTHERM_00624720	>TTHERM_00624720|granule lattice protein	43.262	13.673	0			1	7	7	7	18.8	0	2	3	8	786030	4364100	8152000	23499000	1566000	5963100	10751000	16085000	-2.77931	-1.43158	-0.581245	-1.92898	21.9683	23.2234	23.2234	21.5431
TTHERM_01043100	>TTHERM_01043100|Elf1-like transcription elongation factor	12.499	1.7484	0.0049751			1	1	1	1	11.9	1	0	1	1	775260	479220	608880	860420	0	0	0	560270	0	-2.59576	-2.59576	0	16.5	17.7979	17.7979	16.5
TTHERM_00488350	>TTHERM_00488350|coatomer subunit beta	110.78	4.1915	0			1	3	3	3	3.8	0	0	0	3	768390	0	241780	2130800	560990	0	472260	1419200	0.248394	-3.93665	-1.58742	2.59762	18.9734	18.4683	18.4683	17.7988
TTHERM_002653385;TTHERM_01332050;TTHERM_002653528;TTHERM_002653463;TTHERM_01356310;TTHERM_02530180;TTHERM_00989290;TTHERM_00752040;TTHERM_002653478;TTHERM_01356300;TTHERM_01356340;TTHERM_01709380;TTHERM_01670170;TTHERM_01356370;TTHERM_01148240;TTHERM_01685280;TTHERM_01725470;TTHERM_01445920;TTHERM_01156760;TTHERM_01156750;TTHERM_00751030;TTHERM_01331050;TTHERM_00359210;TTHERM_01378930;TTHERM_0115…	>TTHERM_002653385|kinase domain protein;>TTHERM_01332050|kinase domain protein;>TTHERM_002653528|kinase domain protein;>TTHERM_002653463|kinase domain protein;>TTHERM_01356310|Tetrahymena thermophila SB210 MAC (JCVI) hypothetical protein (213 aa);>TTHERM_0	21.846	2.1262	0			38	1	1	1	5.4	1	0	1	1	757160	0	1000000	2850100	0	0	0	1855900	0	-4.32369	-4.32369	0	16.5	18.6618	18.6618	16.5
TTHERM_00372688	>TTHERM_00372688|hypothetical protein	52.224	8.4544	0			1	2	2	2	5.3	0	0	0	2	725080	205200	519730	1656000	606920	438160	562750	1222300	0.109012	-1.48007	-1.11903	0.470049	19.1566	19.4811	19.4811	18.9761
TTHERM_00180960	>TTHERM_00180960|transmembrane protein, putative	129.32	5.387	0			1	4	4	4	4.1	0	0	0	4	720270	199890	627410	2501400	768980	637690	626710	1464400	0.295148	-1.19938	-1.22444	0.270091	19.405	19.8822	19.8822	19.4175
TTHERM_00475140;TTHERM_01006550	>TTHERM_00475140|protein disulfide-isomerase;>TTHERM_01006550|protein disulfide-isomerase, putative	53.809	3.1911	0			2	2	2	2	5.6	0	0	1	2	717160	666960	1718400	1714500	1000800	1324600	1719100	1161800	-0.7805	0.189195	0.565292	-0.404403	20.323	20.2425	20.2425	20.1349
TTHERM_01099050	>TTHERM_01099050|RNA recognition motif protein	32.596	6.2075	0			1	2	2	2	7.5	2	0	0	0	696950	0	35258	358360	0	0	0	233350	0	-1.33214	-1.33214	0	16.5	17.1661	17.1661	16.5
TTHERM_00497380	>TTHERM_00497380|zinc-binding dehydrogenase family oxidoreductase	37.453	2.2466	0			1	2	2	2	5.5	0	0	2	0	669580	272370	1128400	217020	592180	520230	1457800	0	-1.29969	2.48879	3.97536	0.186886	19.8255	17.7444	17.7444	19.0822
TTHERM_00170320	>TTHERM_00170320|6-phosphofructokinase	60.377	6.4121	0			1	4	4	4	7.4	0	0	0	4	657760	210310	0	3285700	1085900	0	0	1711400	3.55046	-4.20675	-4.20675	3.55046	18.2752	18.6034	18.6034	18.2752
TTHERM_00554270	>TTHERM_00554270|MCM2/3/5 family protein	104.7	2.5569	0			1	2	2	2	2.2	1	0	0	1	642150	230240	273800	1451300	0	0	0	945020	0	-3.34999	-3.34999	0	16.5	18.175	18.175	16.5
TTHERM_000446568	>TTHERM_000446568|50S ribosomal protein L36	11.1	1.9864	0			1	1	1	1	9.7	1	0	1	1	629300	282700	903700	519030	0	0	0	337970	0	-1.86654	-1.86654	0	16.5	17.4333	17.4333	16.5
TTHERM_00051720	>TTHERM_00051720|KH domain protein	79.941	1.6986	0.0074257			1	1	1	1	2.1	1	0	1	0	628360	248540	918380	354530	0	0	0	230860	0	-1.31666	-1.31666	0	16.5	17.1583	17.1583	16.5
TTHERM_01018540;TTHERM_00378890	>TTHERM_01018540|granule lattice protein;>TTHERM_00378890|granule lattice protein	42.271	10.939	0			2	3	3	3	8.2	0	1	2	5	620520	1927700	3672700	10508000	834000	2501800	4944700	7343900	-2.56776	-1.55358	-0.570663	-1.58485	20.9536	22.0313	22.0313	20.4621
TTHERM_01014570	>TTHERM_01014570|D-isomer specific 2-hydroxyacid dehydrogenase NAD-binding protein	40.518	3.131	0			1	2	2	2	5	0	0	0	2	616830	88543	0	1633800	0	0	0	1063900	0	-3.52093	-3.52093	0	16.5	18.2605	18.2605	16.5
TTHERM_00066860	>TTHERM_00066860|cyclin-dependent kinase-like Serine/Threonine kinase family protein	49.182	2.2101	0			1	2	2	2	5	2	0	1	0	605090	339110	718990	288680	0	0	0	187980	0	-1.02022	-1.02022	0	16.5	17.0101	17.0101	16.5
TTHERM_00158020	>TTHERM_00158020|PCI-domain protein	51.629	6.5833	0			1	3	3	3	7	0	0	0	3	603880	176270	204770	2252600	610830	452000	0	1342300	2.72041	-1.57031	-3.85628	0.434448	17.8602	19.5711	19.5711	19.0032
TTHERM_00335800	>TTHERM_00335800|Tetrahymena thermophila SB210 MAC (JCVI) UBA/TS-N domain containing protein (423 aa)	49.404	1.5704	0.0072115			1	1	1	1	3.3	0	0	1	0	599450	224070	876440	576580	0	0	0	375440	0	-2.01822	-2.01822	0	16.5	17.5091	17.5091	16.5
TTHERM_001071453	>TTHERM_001071453|Pre-mRNA-splicing factor of RES complex protein	42.316	1.7666	0.0049875			1	1	1	1	3	1	0	0	0	560780	304290	707070	386090	0	0	0	251410	0	-1.43968	-1.43968	0	16.5	17.2198	17.2198	16.5
TTHERM_00537380	>TTHERM_00537380|transmembrane protein, putative	44.122	18.883	0			1	6	6	6	20.6	0	1	6	8	559930	2577600	7702100	17610000	1070700	3021500	9970100	12301000	-3.21905	-2.02544	-0.303096	-1.49671	21.6396	22.5396	22.5396	20.7785
TTHERM_00459230	>TTHERM_00459230|meiotic recombination protein DMC1, putative	39.599	1.8416	0.0050378			1	1	1	1	3.7	0	0	1	0	559170	253440	671720	583110	0	0	0	379700	0	-2.0345	-2.0345	0	16.5	17.5173	17.5173	16.5
TTHERM_00492510	>TTHERM_00492510|hypothetical protein	16.733	1.8179	0.0050251			1	1	1	1	6.8	1	0	0	0	559050	195020	449880	0	0	0	551710	0	-2.57355	0	2.57355	0	17.7868	16.5	16.5	16.5
TTHERM_00579270	>TTHERM_00579270|protein transporter SEC61 subunit gamma	8.0855	5.9957	0			1	2	2	2	32.9	0	0	0	2	552650	0	567150	2611600	530040	0	592790	1825900	-0.16142	-4.30018	-1.62301	2.51574	19.0965	18.6501	18.6501	17.7579
TTHERM_00531890	>TTHERM_00531890|hypothetical protein	108.81	7.5287	0			1	4	4	4	4.4	0	0	0	4	532990	502850	0	3703000	894860	1091500	0	1911900	3.2713	-0.808695	-4.36658	-0.286578	18.1357	20.4622	20.4622	19.9146
TTHERM_00842500	>TTHERM_00842500|U1 small nuclear ribonucleoprotein A	28.146	2.0634	0			1	1	1	1	4.9	1	0	1	0	522820	0	587070	0	0	0	719970	0	-2.95758	0	2.95758	0	17.9788	16.5	16.5	16.5
TTHERM_00238830	>TTHERM_00238830|serine/threonine-protein phosphatase PP1	36.772	2.5743	0			1	2	1	1	5.6	0	0	0	1	520270	0	270860	970920	0	0	0	632230	0	-2.77009	-2.77009	0	16.5	17.885	17.885	16.5
TTHERM_01266070;TTHERM_01031160	>TTHERM_01266070|protein phosphatase 2A regulatory B subunit, B56 family protein;>TTHERM_01031160|protein phosphatase 2A regulatory B subunit, B56 family protein	66.124	1.9483	0.0025445			2	2	2	2	3.6	0	0	0	2	519830	0	128830	1440800	524540	0	0	933470	2.50069	-3.33224	-3.33224	2.50069	17.7503	18.1661	18.1661	17.7503
TTHERM_00402120	>TTHERM_00402120|glutathione S-transferase	46.481	10.386	0			1	7	7	7	20.2	0	0	0	8	504160	70843	642430	11100000	939280	0	1350200	6230200	-0.523546	-6.07085	-2.20611	3.3412	20.103	19.5354	19.5354	18.1706
TTHERM_00137990	>TTHERM_00137990|oxidoreductase, putative	54.833	2.4676	0			1	1	1	1	2.3	1	0	0	0	500860	310070	169370	665480	0	0	0	433330	0	-2.22511	-2.22511	0	16.5	17.6126	17.6126	16.5
TTHERM_00527180	>TTHERM_00527180|hypothetical protein	45.273	26.093	0			1	5	5	5	16.7	0	0	3	6	491750	2402500	4124700	12646000	0	3522800	6087500	8240900	-6.03742	-1.22608	-0.436952	-5.24829	19.5187	22.3613	22.3613	19.1241
CON__Q86YZ3	>Q86YZ3 SWISS-PROT:Q86YZ3 Tax_Id=9606 Gene_Symbol=HRNR Hornerin	282.39	1.9205	0.0025316	+		1	1	1	1	1.7	1	0	0	0	442810	282090	396320	345680	0	0	0	225090	0	-1.28014	-1.28014	0	16.5	17.1401	17.1401	16.5
TTHERM_00471830	>TTHERM_00471830|ubiquitin interaction motif protein	43.494	4.2579	0			1	2	2	2	8.4	0	0	0	2	442360	123590	194510	2027200	0	0	0	1320100	0	-3.83222	-3.83222	0	16.5	18.4161	18.4161	16.5
TTHERM_00535740;TTHERM_00535730	>TTHERM_00535740|phosphate carrier protein	33.186	10.29	0			2	5	5	5	21.4	0	0	0	6	425660	121780	498600	6701500	461820	395090	540720	4234300	-0.227551	-3.42187	-2.96917	0.225149	18.9307	20.3028	20.3028	18.7044
TTHERM_00532840	>TTHERM_00532840|ubiquitin-conjugating enzyme	21.112	4.5921	0			1	3	3	3	17.2	0	0	0	2	422400	36304	337880	5296600	0	0	0	3448900	0	-5.2177	-5.2177	0	16.5	19.1089	19.1089	16.5
TTHERM_00825210	>TTHERM_00825210|Rab-family small GTPase	24.016	2.8607	0			1	2	2	2	10.5	0	0	1	2	421950	113600	521040	1632300	0	0	0	1062900	0	-3.51957	-3.51957	0	16.5	18.2598	18.2598	16.5
TTHERM_01299660	>TTHERM_01299660|SCP-2 sterol transfer family protein	12.962	1.5512	0.0095465			1	1	1	1	8.4	0	0	1	0	405870	125810	863900	0	0	0	1059500	0	-3.51495	0	3.51495	0	18.2575	16.5	16.5	16.5
TTHERM_00085220	>TTHERM_00085220|MEK kinase	48.864	12.954	0			1	8	8	8	21.2	0	0	0	9	403780	0	1330900	9236500	877080	0	1273500	5899900	-0.538019	-5.99226	-2.21189	3.24235	20.0114	19.4961	19.4961	18.1212
TTHERM_00859260	>TTHERM_00859260|EF-1 guanine nucleotide exchange domain protein	39.454	6.7989	0			1	3	3	3	11.5	0	0	0	3	401100	77153	776650	3899800	574910	0	694250	2623800	-0.272119	-4.82323	-1.91813	2.63298	19.269	18.9116	18.9116	17.8165
TTHERM_00016060;TTHERM_00085310	>TTHERM_00016060|short chain dehydrogenase reductase family protein, putative	27.473	2.2275	0			2	3	3	3	9.6	0	0	0	3	396980	251690	1034600	2949100	0	0	1444000	1745100	-3.96164	-4.23488	-0.273239	0	18.4808	18.6174	18.6174	16.5
TTHERM_00998940	>TTHERM_00998940|hypothetical protein	24.043	6.3733	0			1	3	3	3	16.8	0	0	1	4	389470	1591400	1967900	8790000	768010	2048200	1740300	6989400	-1.18014	-1.77081	-2.00583	-1.41516	20.1408	21.8513	21.8513	20.2583
TTHERM_01000190	>TTHERM_01000190|acyl-CoA synthetase (AMP-forming)/AMP-acid ligase II	36.667	2.1398	0			1	2	2	2	7.2	0	0	0	2	381200	148690	182410	1020700	381610	0	0	664210	2.04174	-2.84128	-2.84128	2.04174	17.5209	17.9206	17.9206	17.5209
TTHERM_00149430	>TTHERM_00149430|small guanosine triphosphatase family Ras family protein	23.012	3.9338	0			1	2	2	2	10.6	0	0	0	2	368250	147710	292570	1422600	0	0	0	926330	0	-3.32117	-3.32117	0	16.5	18.1606	18.1606	16.5
TTHERM_00572190	>TTHERM_00572190|hypothetical protein	67.106	11.718	0			1	7	7	7	12.9	0	0	0	7	368080	216760	331330	10044000	423070	510230	446280	6346700	-0.0770528	-3.63679	-3.82999	-0.270251	18.7291	20.7792	20.7792	18.8257
CON__P48668;CON__P04259;CON__P02538;CON__Q8VED5	>P48668 SWISS-PROT:P48668 Tax_Id=9606 Gene_Symbol=KRT6C Keratin, type II cytoskeletal 6C;>P04259 SWISS-PROT:P04259 Tax_Id=9606 Gene_Symbol=KRT6B Keratin, type II cytoskeletal 6B;>P02538 SWISS-PROT:P02538 Tax_Id=9606 Gene_Symbol=KRT6A Keratin, type II cytos	60.024	1.9797	0	+		4	9	2	1	15.2	0	0	2	0	350100	443660	1424900	368080	0	858550	1730600	0	-4.22284	3.21154	4.22284	-3.21154	18.6114	18.1058	18.1058	18.1058
TTHERM_00193200	>TTHERM_00193200|Serine/Threonine kinase domain protein	69.806	3.3094	0			1	4	4	4	6	0	0	0	4	332290	0	258470	3047000	486260	0	473670	1673400	0.0378456	-4.17435	-1.82083	2.39137	18.8724	18.5872	18.5872	17.6957
TTHERM_01285910	>TTHERM_01285910|hypothetical protein	60.86	1.9422	0.0025381			1	1	1	1	1.9	0	0	0	1	323640	0	0	458780	0	0	0	298740	0	-1.68853	-1.68853	0	16.5	17.3443	17.3443	16.5
TTHERM_00685980	>TTHERM_00685980|hypothetical protein	37.568	5.3312	0			1	3	3	3	15	0	1	2	3	286510	858970	1681900	5114700	0	1719100	1912400	3391200	-4.36695	-0.980142	-0.826412	-4.21322	18.6835	21.2033	21.2033	18.6066
TTHERM_00877020	>TTHERM_00877020|dolichyl-diphosphooligosaccharide-protein glycosyltransferase subunit STT3A	91.243	8.0881	0			1	8	8	8	10	0	0	0	7	283480	56047	1505800	9471800	772830	0	1624100	5900900	-1.07142	-5.9925	-1.86129	3.05979	20.0955	19.4963	19.4963	18.0299
TTHERM_000079459	>TTHERM_000079459|papain family cysteine protease	34.404	1.77	0.005			1	1	1	1	3.4	0	0	1	1	277900	147450	510420	539290	0	0	0	351170	0	-1.92181	-1.92181	0	16.5	17.4609	17.4609	16.5
TTHERM_000312879	>TTHERM_000312879|glycoside hydrolase family 85 protein	120.57	17.327	0			1	11	11	11	11.2	0	0	3	11	238340	1882600	6129400	11995000	465500	2126200	7449100	9096800	-4.00021	-2.09708	-0.288293	-2.19142	20.8285	22.0684	22.0684	19.9241
TTHERM_01197120	>TTHERM_01197120|DEAD/DEAH-box helicase	45.439	2.0604	0			1	3	3	3	9.3	0	0	0	3	228760	0	289900	2982300	0	0	0	1941900	0	-4.38904	-4.38904	0	16.5	18.6945	18.6945	16.5
TTHERM_00616050	>TTHERM_00616050|aspartyl-tRNA synthetase protein	64.673	5.3968	0			1	5	5	5	8.7	0	0	0	5	225190	0	795780	4721400	601810	0	706790	2966900	-0.231974	-5.00052	-2.0696	2.69895	19.3149	19.0003	19.0003	17.8495
TTHERM_00649180	>TTHERM_00649180|splicing factor subunit 3, putative	51.638	7.1915	0			1	5	5	5	12.8	0	1	2	5	217610	1687900	2601700	8365800	445700	1864500	4117000	5630800	-3.20745	-1.59455	-0.451746	-2.06464	20.3694	21.6276	21.6276	19.798
TTHERM_01129680	>TTHERM_01129680|small guanosine triphosphatase family Ras-related in brain (Rab) family protein	24.215	2.1299	0			1	2	1	1	10.3	0	0	0	1	217340	0	0	548860	0	0	0	357400	0	-1.94718	-1.94718	0	16.5	17.4736	17.4736	16.5
TTHERM_00052310	>TTHERM_00052310|ADP/ATP transporter on adenylate translocase	34.025	3.3544	0			1	2	2	2	6.5	1	0	0	2	208120	136380	578930	3112100	0	0	692540	2043900	-2.90154	-4.46289	-1.56136	0	17.9508	18.7314	18.7314	16.5
TTHERM_00426240	>TTHERM_00426240|hypothetical protein	16.367	2.3203	0			1	1	1	1	7.9	0	0	0	1	199390	0	0	1075100	0	0	0	700060	0	-2.91712	-2.91712	0	16.5	17.9586	17.9586	16.5
TTHERM_00758840;TTHERM_01284760	>TTHERM_00758840|dual-specificity kinase domain protein	71.1	4.5424	0			2	3	3	3	4.7	0	0	0	3	197080	68451	727170	2610900	0	0	830150	1761800	-3.16301	-4.24862	-1.08561	0	18.0815	18.6243	18.6243	16.5
TTHERM_00277550	>TTHERM_00277550|DNA replication licensing factor MCM4, putative	89.825	2.5545	0			1	2	2	2	2.4	0	0	0	2	192790	250640	0	1264900	0	476680	0	822530	0	-0.787047	-3.14971	-2.36266	16.5	19.2562	19.2562	17.6813
TTHERM_00624730	>TTHERM_00624730|granule lattice protein	41.463	8.3674	0			1	3	3	3	10.9	0	0	2	2	167680	1478700	2689100	6495100	0	3026900	3270100	4035700	-5.1409	-0.414978	-0.303484	-5.02941	19.0705	21.7369	21.7369	19.0147
TTHERM_00522160	>TTHERM_00522160|peroxisomal biogenesis factor 11	26.674	3.5732	0			1	2	2	2	8.6	0	0	0	2	165210	0	0	1740300	169880	0	0	1128500	0.874156	-3.60597	-3.60597	0.874156	16.9371	18.303	18.303	16.9371
TTHERM_000849319	>TTHERM_000849319|hypothetical protein	55.481	8.8759	0			1	4	4	4	9.5	0	0	1	4	162930	749800	1800700	4546800	527720	1114200	1379300	3733300	-1.38609	-1.74444	-1.43652	-1.07816	19.7025	20.9598	20.9598	19.5485
TTHERM_01099180	>TTHERM_01099180|hypothetical protein	29.688	5.9309	0			1	4	4	4	16.2	0	0	1	4	149610	562960	1670100	4148100	0	1282500	1751200	2783600	-4.23991	-1.11799	-0.668608	-3.79053	18.62	20.8495	20.8495	18.3953
TTHERM_01016220	>TTHERM_01016220|importin subunit alpha	60.243	1.6115	0.007335			1	1	1	1	2.3	0	0	0	1	145110	109140	198000	943630	0	0	0	614450	0	-2.72894	-2.72894	0	16.5	17.8645	17.8645	16.5
TTHERM_00160770	>TTHERM_00160770|tyrosine 3-monooxygenase/tryptophan 5-monooxygenase activation protein, epsilon protein	28.634	4.2129	0			1	2	1	1	8.8	0	0	0	2	134590	94641	405990	1524500	0	208570	348020	1113500	-1.90881	-2.4165	-1.67786	-1.17017	17.4544	18.8784	18.8784	17.0851
TTHERM_00221130	>TTHERM_00221130|granule tip protein	85.907	48.863	0			1	7	1	1	10.1	0	1	2	1	133990	1200900	2557300	2241600	266170	1096600	4185700	0	-3.97505	3.56461	5.49704	-2.04262	20.0095	18.2823	18.2823	19.0433
TTHERM_00193660	>TTHERM_00193660|vacuolar ATP synthase subunit E	26.85	4.0516	0			1	2	2	2	10	0	0	0	1	128290	0	238370	3419800	0	0	0	2226800	0	-4.58654	-4.58654	0	16.5	18.7933	18.7933	16.5
TTHERM_00564500	>TTHERM_00564500|transmembrane protein, putative	90.055	13.374	0			1	6	6	6	10.1	0	0	1	5	115420	1288200	1821000	6174000	0	2683100	2309300	3705300	-4.63902	-0.46569	-0.682135	-4.85547	18.8195	21.5883	21.5883	18.9277
TTHERM_00502220	>TTHERM_00502220|PX-SNX8-Mvp1p-like protein	48.254	9.1971	0			1	4	4	4	10.5	0	0	0	4	110640	0	394600	2730500	0	0	821120	1440800	-3.14723	-3.95844	-0.811205	0	18.0736	18.4792	18.4792	16.5
TTHERM_00703970	>TTHERM_00703970|importin subunit alpha, putative	68.755	2.5408	0			1	2	2	2	3.2	0	0	0	2	95992	84402	0	1833500	0	0	0	1193900	0	-3.68725	-3.68725	0	16.5	18.3436	18.3436	16.5
TTHERM_00813040	>TTHERM_00813040|PCI-domain protein	118.93	2.949	0			1	2	2	2	2.7	0	0	0	2	69320	0	0	1935600	0	0	0	1260400	0	-3.76545	-3.76545	0	16.5	18.3827	18.3827	16.5
TTHERM_00161250	>TTHERM_00161250|vacuolar ATP synthase subunit H	52.903	9.3855	0			1	5	5	4	13.8	0	0	0	5	68500	0	108670	4973900	0	0	0	3238800	0	-5.12703	-5.12703	0	16.5	19.0635	19.0635	16.5
TTHERM_00969600	>TTHERM_00969600|Serine/Threonine kinase domain protein	73.234	5.2157	0			1	1	1	1	2.1	0	0	0	1	61855	0	0	783580	0	0	0	510240	0	-2.46082	-2.46082	0	16.5	17.7304	17.7304	16.5
TTHERM_00486790	>TTHERM_00486790|dynamin central region family protein	73.811	1.5468	0.0095238			1	2	2	2	3.1	0	0	0	1	48658	0	89768	1377900	0	0	0	897260	0	-3.27517	-3.27517	0	16.5	18.1376	18.1376	16.5
TTHERM_01347920	>TTHERM_01347920|DoxX family protein	22.449	5.1458	0			1	4	4	4	21	0	0	0	4	48125	647360	1185400	6002100	0	1258900	1305300	4026100	-3.81595	-1.67722	-1.625	-3.76373	18.408	21.1023	21.1023	18.3819
TTHERM_00628720	>TTHERM_00628720|vacuole membrane protein, putative	55.395	1.9592	0.0025575			1	2	2	2	4.4	0	0	0	2	43984	0	108420	1949200	0	0	0	1269200	0	-3.77549	-3.77549	0	16.5	18.3877	18.3877	16.5
TTHERM_00355700	>TTHERM_00355700|hypothetical protein	60.636	22.151	0			1	12	12	12	27	0	1	11	15	0	2599600	24257000	52965000	0	7999200	28640000	32529000	-8.27153	-2.0238	-0.183695	-6.43142	20.6358	23.9433	23.9433	19.7157
TTHERM_00171720	>TTHERM_00171720|transmembrane protein, putative	85.072	39.434	0			1	9	9	9	13	0	0	7	10	0	1914100	16667000	36856000	0	8233600	19891000	19946000	-7.74561	-1.2765	-0.00398365	-6.47309	20.3728	23.6113	23.6113	19.7365
TTHERM_00927130	>TTHERM_00927130|transmembrane protein, putative	79.494	27.71	0			1	15	15	15	23.2	0	0	3	16	0	1905400	7636200	34965000	0	5253000	9599300	20895000	-6.6945	-1.99194	-1.12216	-5.82471	19.8472	23.3207	23.3207	19.4124
TTHERM_00571810	>TTHERM_00571810|hypothetical protein	76.578	10.843	0			1	6	6	6	10.2	0	0	0	7	0	989070	0	4890000	0	1986700	0	3074100	0	-0.62979	-5.05173	-4.42194	16.5	21.2368	21.2368	18.711
TTHERM_01068140	>TTHERM_01068140|glycosyl hydrolase family 20 beta-N-acetylhexosaminidase family protein	64.425	3.3496	0			1	2	2	2	3.2	0	0	2	2	0	743070	2794600	2939900	0	1416100	3417400	1917800	-5.20447	-0.437529	0.833447	-3.93349	19.1022	20.6523	20.6523	18.4667
TTHERM_00516380	>TTHERM_00516380|carboxy-terminal crystallin fold protein 7p, putative	42.195	6.2198	0			1	4	4	4	12.7	0	0	0	4	0	592500	528180	5254900	0	1045600	922370	3225700	-3.31499	-1.62528	-1.80619	-3.4959	18.1575	20.8085	20.8085	18.2479
TTHERM_00238920	>TTHERM_00238920|CS domain protein	49.821	15.286	0			1	6	6	6	24.4	0	0	1	7	0	532200	3053500	9030700	0	1887100	2841500	5906300	-4.93822	-1.64608	-1.0556	-4.34774	18.9691	21.6708	21.6708	18.6739
TTHERM_00926960	>TTHERM_00926960|hypothetical protein	69.629	12.382	0			1	8	8	8	16	0	0	1	5	0	504700	2227500	10159000	0	1696500	2240300	6367800	-4.59526	-1.90823	-1.5071	-4.19413	18.7976	21.6482	21.6482	18.5971
TTHERM_00881450	>TTHERM_00881450|papain family cysteine protease	37.807	6.3516	0			1	3	3	2	9.9	0	0	3	2	0	439090	3188400	5116900	0	671980	3840500	3562600	-5.37286	-2.40644	0.108364	-2.85806	19.1864	20.5613	20.5613	17.929
TTHERM_00335870	>TTHERM_00335870|PAS domain S-box protein	231.76	-2	1		+	1	1	1	1	0.5	0	0	1	1	0	372270	4011900	4846500	0	0	4974500	3101300	-5.74612	-5.06444	0.681678	0	19.3731	19.0322	19.0322	16.5
TTHERM_00470730	>TTHERM_00470730|hypothetical protein	36.469	7.0556	0			1	3	3	3	9.4	0	0	2	5	0	360430	2902100	9077600	0	1520600	2478300	6154900	-4.74092	-2.01709	-1.31238	-4.03621	18.8705	21.5448	21.5448	18.5181
TTHERM_00852890	>TTHERM_00852890|hypothetical protein	87.496	5.4786	0			1	5	5	5	7.3	0	0	0	5	0	337770	1029800	4352700	0	1422700	1312600	2002700	-3.824	-0.493315	-0.609519	-3.9402	18.412	20.6869	20.6869	18.4701
TTHERM_00522820	>TTHERM_00522820|hypothetical protein	53.658	7.6509	0			1	3	3	3	7.3	0	0	0	3	0	319100	0	2188900	0	709820	0	1321000	0	-0.896105	-3.8332	-2.93709	16.5	19.8851	19.8851	17.9685
TTHERM_00016590	>TTHERM_00016590|papain family cysteine protease	43.634	2.3237	0			1	1	1	1	3.1	0	0	1	1	0	307310	1007700	1268500	0	0	0	826020	0	-3.15582	-3.15582	0	16.5	18.0779	18.0779	16.5
TTHERM_00137710	>TTHERM_00137710|hypothetical protein	57.958	1.5802	0.0072639			1	1	1	1	2.3	0	0	0	1	0	291340	0	1266400	0	0	0	824610	0	-3.15335	-3.15335	0	16.5	18.0767	18.0767	16.5
TTHERM_00772030	>TTHERM_00772030|dolichyl-diphosphooligosaccharide-protein glycosyltransferase 48 kDa subunit	50.005	5.3389	0			1	4	4	4	11.2	0	0	0	5	0	280850	843450	4242600	0	813100	965760	2551000	-3.38131	-1.64956	-1.40133	-3.13307	18.1907	20.4579	20.4579	18.0665
TTHERM_01097950	>TTHERM_01097950|oligosaccharyltransferase subunit ribophorin II	77.225	7.7227	0			1	6	6	6	11.2	0	0	0	6	0	227500	2040000	9113200	0	1334500	1753600	5779500	-4.24189	-2.11465	-1.72062	-3.84787	18.6209	21.4052	21.4052	18.4239
TTHERM_01109960	>TTHERM_01109960|transmembrane protein, putative	15.198	2.5393	0			1	1	1	1	9.3	0	0	0	1	0	176140	0	708820	0	0	0	461560	0	-2.31616	-2.31616	0	16.5	17.6581	17.6581	16.5
TTHERM_00527200	>TTHERM_00527200|peptidase S45 penicillin amidase	100.7	5.54	0			1	5	5	5	6.1	0	0	0	5	0	153320	1055300	4279900	0	0	1329200	2751900	-3.84213	-4.892	-1.04987	0	18.4211	18.946	18.946	16.5
CON__P08779	>P08779 SWISS-PROT:P08779 Tax_Id=9606 Gene_Symbol=KRT16 Keratin, type I cytoskeletal 16	51.267	-2	1	+	+	1	7	1	1	12.7	0	0	1	0	0	147390	590990	207790	0	0	0	135300	0	-0.545802	-0.545802	0	16.5	16.7729	16.7729	16.5
TTHERM_00470990	>TTHERM_00470990|DnaK protein	100.92	4.3062	0			1	4	4	4	4.4	0	0	0	3	0	146010	682710	3031900	0	518580	716930	1853000	-2.95147	-1.83722	-1.36996	-2.48421	17.9757	19.9028	19.9028	17.7421
TTHERM_00554590	>TTHERM_00554590|hypothetical protein	36.146	1.5564	0.0095923			1	1	1	1	2.9	0	0	0	1	0	135740	339050	1044400	0	0	0	680080	0	-2.87534	-2.87534	0	16.5	17.9377	17.9377	16.5
TTHERM_01087820	>TTHERM_01087820|transmembrane protein, putative	194.14	2.2727	0			1	2	2	2	1.3	0	0	0	2	0	120130	123900	1561000	0	0	0	1016500	0	-3.45518	-3.45518	0	16.5	18.2276	18.2276	16.5
TTHERM_00189440	>TTHERM_00189440|hypothetical protein	54.725	2.8354	0			1	2	2	2	4.4	0	0	0	2	0	112390	0	1067300	0	0	0	694980	0	-2.90661	-2.90661	0	16.5	17.9533	17.9533	16.5
TTHERM_00348060	>TTHERM_00348060|acyl-coenzyme A oxidase	75.737	1.8999	0.0025253			1	1	1	1	2.1	0	0	0	1	0	64680	0	667500	0	0	0	434650	0	-2.22949	-2.22949	0	16.5	17.6147	17.6147	16.5
TTHERM_000046379	>TTHERM_000046379|eukaryotic aspartyl protease	59.292	3.1811	0			1	3	3	3	6	0	0	1	3	0	64482	640590	2518600	0	0	0	1640000	0	-4.14526	-4.14526	0	16.5	18.5726	18.5726	16.5
TTHERM_00522600	>TTHERM_00522600|hypothetical protein	42.019	48.02	0			1	3	3	3	23.6	0	0	1	3	0	57384	2073500	4362200	0	0	2632800	2750500	-4.82817	-4.89126	-0.063096	0	18.9141	18.9456	18.9456	16.5
TTHERM_00530520	>TTHERM_00530520|tubulin-tyrosine ligase family protein	75.113	4.7376	0			1	3	3	3	5	0	0	0	3	0	51390	240080	1884800	0	0	427530	1094200	-2.20567	-3.56145	-1.35578	0	17.6028	18.2807	18.2807	16.5
TTHERM_00530240	>TTHERM_00530240|thioredoxin	71.535	10.437	0			1	7	7	7	12.6	0	0	2	8	0	30573	3129200	12324000	0	0	4676900	7185400	-5.65712	-6.27664	-0.619516	0	19.3286	19.6383	19.6383	16.5
TTHERM_000653919	>TTHERM_000653919|serine carboxypeptidase S28 family protein	58.459	8.1722	0			1	3	3	3	6.7	0	0	2	2	0	0	2421400	5417000	0	0	3977200	2519700	-5.42332	-4.76482	0.658501	0	19.2117	18.8824	18.8824	16.5
TTHERM_000079389	>TTHERM_000079389|papain family cysteine protease	36.375	2.5556	0			1	2	2	2	6.1	0	0	0	2	0	0	807990	4362800	0	0	0	2840900	0	-4.93792	-4.93792	0	16.5	18.969	18.969	16.5
TTHERM_01093500	>TTHERM_01093500|hypothetical protein	15.872	2.8066	0			1	1	1	1	13.4	0	0	1	0	0	0	694960	0	0	0	852280	0	-3.20097	0	3.20097	0	18.1005	16.5	16.5	16.5
TTHERM_00418090	>TTHERM_00418090|transmembrane protein, putative	20.21	1.6059	0.0073171			1	1	1	1	5.6	0	0	0	1	0	0	352530	660930	0	0	0	430370	0	-2.21522	-2.21522	0	16.5	17.6076	17.6076	16.5
TTHERM_00131180	>TTHERM_00131180|alix V-shaped domain binding to HIV protein	97.489	6.3758	0			1	4	4	4	4.6	0	0	0	4	0	0	331580	2692200	0	0	522500	1637200	-2.49507	-4.1428	-1.64773	0	17.7475	18.5714	18.5714	16.5
TTHERM_00079540	>TTHERM_00079540|succinyl-CoA ligase [GDP-forming] subunit beta	49.112	5.2923	0			1	3	3	3	8.5	0	0	0	3	0	0	316770	3495100	0	0	0	2275900	0	-4.61801	-4.61801	0	16.5	18.809	18.809	16.5
TTHERM_00266690	>TTHERM_00266690|peptidase S45 penicillin amidase	110.33	4.3967	0			1	3	3	3	3.2	0	0	0	3	0	0	241350	2748100	0	0	0	1789500	0	-4.27113	-4.27113	0	16.5	18.6356	18.6356	16.5
TTHERM_00471060	>TTHERM_00471060|SGS domain protein	43.747	1.9519	0.002551			1	2	2	2	4.6	0	0	0	2	0	0	195800	2395400	0	0	0	1559800	0	-4.07293	-4.07293	0	16.5	18.5365	18.5365	16.5
TTHERM_00853120	>TTHERM_00853120|transmembrane protein, putative	49.467	15.298	0			1	6	6	6	14.5	0	0	0	6	0	0	172710	7168100	0	0	652870	4226500	-2.81644	-5.51103	-2.6946	0	17.9082	19.2555	19.2555	16.5
TTHERM_00292170	>TTHERM_00292170|eukaryotic peptide chain release factor subunit 1	49.558	1.6843	0.0074074			1	1	1	1	2.3	0	0	0	1	0	0	170000	703020	0	0	0	457780	0	-2.30429	-2.30429	0	16.5	17.6521	17.6521	16.5
TTHERM_00790590	>TTHERM_00790590|plant dual-specificity MAP kinase kinase family domain protein	35.214	1.5846	0.0072993			1	1	1	1	3.6	0	0	0	1	0	0	139020	777060	0	0	0	505990	0	-2.44875	-2.44875	0	16.5	17.7244	17.7244	16.5
TTHERM_00276060	>TTHERM_00276060|CAS/CSE protein, carboxy-terminal protein	115.05	3.3127	0			1	2	2	2	2.4	0	0	0	2	0	0	124330	1825500	0	0	0	1188700	0	-3.68095	-3.68095	0	16.5	18.3405	18.3405	16.5
TTHERM_00443100	>TTHERM_00443100|eukaryotic translation initiation factor 3 subunit B, putative	85.967	2.8448	0			1	1	1	1	2.2	0	0	0	1	0	0	75373	784300	0	0	0	510710	0	-2.46214	-2.46214	0	16.5	17.7311	17.7311	16.5
TTHERM_00637030	>TTHERM_00637030|hypothetical protein	109.93	3.6169	0			1	3	3	3	3.3	0	0	0	2	0	0	47911	1982000	0	0	0	1290600	0	-3.79961	-3.79961	0	16.5	18.3998	18.3998	16.5
TTHERM_00355160	>TTHERM_00355160|serine/threonine-protein phosphatase 2A 65 kDa regulatory subunit A beta	65.675	1.5813	0.0072816			1	1	1	1	1.7	0	0	0	1	0	0	0	615100	0	0	0	400530	0	-2.11155	-2.11155	0	16.5	17.5558	17.5558	16.5
TTHERM_00411520	>TTHERM_00411520|zinc finger C-x8-C-x5-C-x3-H type protein	30.9	1.5781	0.0072464			1	1	1	1	4	0	0	0	1	0	0	0	726870	0	0	0	473310	0	-2.35243	-2.35243	0	16.5	17.6762	17.6762	16.5
TTHERM_00794150	>TTHERM_00794150|cofilin/tropomyosin-type actin-binding protein	15.807	2.2243	0			1	1	1	1	9.6	0	0	0	1	0	0	0	780640	0	0	0	508320	0	-2.45538	-2.45538	0	16.5	17.7277	17.7277	16.5
TTHERM_01345820	>TTHERM_01345820|coatomer alpha subunit, putative	140.68	2.0326	0			1	1	1	1	1.5	0	0	0	1	0	0	0	784910	0	0	0	511100	0	-2.46325	-2.46325	0	16.5	17.7316	17.7316	16.5
TTHERM_00523000;TTHERM_00780910	>TTHERM_00523000|Serine/Threonine kinase domain protein;>TTHERM_00780910|Serine/Threonine kinase domain protein	69.432	2.666	0			2	1	1	1	1.6	0	0	0	1	0	0	0	849500	0	0	0	553160	0	-2.57734	-2.57734	0	16.5	17.7887	17.7887	16.5
TTHERM_00600709	>TTHERM_00600709|eukaryotic translation initiation factor 3 subunit E	49.941	1.7312	0.0074442			1	1	1	1	2.6	0	0	0	1	0	0	0	869330	0	0	0	566070	0	-2.61062	-2.61062	0	16.5	17.8053	17.8053	16.5
TTHERM_00028580	>TTHERM_00028580|transcription elongation factor spt5	90.114	1.8051	0.0050125			1	1	1	1	1.3	0	0	0	1	0	0	0	933530	0	0	0	607880	0	-2.71343	-2.71343	0	16.5	17.8567	17.8567	16.5
TTHERM_00013760	>TTHERM_00013760|hypothetical protein	107.95	3.4361	0			1	3	3	3	2.9	0	0	0	3	0	0	0	1213200	0	0	0	789990	0	-3.09147	-3.09147	0	16.5	18.0457	18.0457	16.5
TTHERM_00668060	>TTHERM_00668060|RNA polymerase I-associated factor PAF67	64.448	2.8567	0			1	2	2	2	3.8	0	0	0	2	0	0	0	1295700	0	0	0	843730	0	-3.18642	-3.18642	0	16.5	18.0932	18.0932	16.5
TTHERM_00101160	>TTHERM_00101160|nucleoporin, putative	228.41	2.9545	0			1	2	2	2	1	0	0	0	2	0	0	0	1472400	0	0	0	958790	0	-3.37086	-3.37086	0	16.5	18.1854	18.1854	16.5
TTHERM_00125100	>TTHERM_00125100|peptidase S45 penicillin amidase	99.371	2.3871	0			1	2	2	2	2.3	0	0	0	2	0	0	0	1503200	0	0	0	978840	0	-3.40071	-3.40071	0	16.5	18.2004	18.2004	16.5
TTHERM_00300410	>TTHERM_00300410|GTP-binding protein YchF	43.358	3.0678	0			1	2	2	2	6.3	0	0	0	2	0	0	0	1566900	0	0	0	1020300	0	-3.46056	-3.46056	0	16.5	18.2303	18.2303	16.5
TTHERM_00591660	>TTHERM_00591660|importin-beta amine-terminal domain protein	123.34	2.6813	0			1	2	2	2	2.4	0	0	0	2	0	0	0	1685000	0	0	0	1097200	0	-3.5654	-3.5654	0	16.5	18.2827	18.2827	16.5
TTHERM_00522650	>TTHERM_00522650|DEAD/DEAH-box helicase	47.536	3.6575	0			1	2	2	2	5.5	0	0	0	2	0	0	0	2333300	0	0	0	1519300	0	-4.03498	-4.03498	0	16.5	18.5175	18.5175	16.5
TTHERM_00002620	>TTHERM_00002620|transmembrane protein, putative	118.55	-2	1		+	1	1	1	1	1.2	0	0	0	0	0	0	0	0	0	0	0	0	0	0	0	0	16.5	16.5	16.5	16.5
TTHERM_00043850	>TTHERM_00043850|hypothetical protein	177.17	1.5245	0.0095012			1	1	1	1	1	0	0	0	0	0	0	0	0	0	0	0	0	0	0	0	0	16.5	16.5	16.5	16.5	106;108;110
TTHERM_000550771	>TTHERM_000550771|transmembrane protein, putative	22.62	-2	1		+	1	1	1	1	4.8	0	0	0	0	0	0	0	0	0	0	0	0	0	0	0	0	16.5	16.5	16.5	16.5	130;131
TTHERM_000574229	>TTHERM_000574229|hypothetical protein	24.468	-2	1		+	1	1	1	1	4.9	0	0	0	0	0	0	0	0	0	0	0	0	0	0	0	0	16.5	16.5	16.5	16.5	151
TTHERM_00170479	>TTHERM_00170479|Tetrahymena thermophila SB210 MAC (JCVI) conserved hypothetical protein (593 aa)	72.274	-2	1		+	1	1	1	1	1.5	0	0	0	0	0	0	0	0	0	0	0	0	0	0	0	0	16.5	16.5	16.5	16.5	262;263
TTHERM_00171790	>TTHERM_00171790|Est1 DNA/RNA-binding domain protein	117.97	1.5766	0.0072289			1	1	1	1	1.4	0	0	0	0	0	0	0	0	0	0	0	0	0	0	0	0	16.5	16.5	16.5	16.5	801;802;807;808
TTHERM_00194450	>TTHERM_00194450|hypothetical protein	184.34	-2	1		+	1	1	1	1	0.9	0	0	0	0	0	0	0	0	0	0	0	0	0	0	0	0	16.5	16.5	16.5	16.5	21;22;26
TTHERM_00207240	>TTHERM_00207240|hypothetical protein	33.013	-2	1		+	1	1	1	1	3.6	0	0	0	0	0	0	0	0	0	0	0	0	0	0	0	0	16.5	16.5	16.5	16.5	87;89
TTHERM_00242090	>TTHERM_00242090|vacuolar sorting protein	133.77	-2	1		+	1	1	1	1	1.2	0	0	0	0	0	0	0	0	0	0	0	0	0	0	0	0	16.5	16.5	16.5	16.5	386;390
TTHERM_00305630	>TTHERM_00305630|hypothetical protein	228.89	-2	1		+	1	1	1	1	0.5	0	0	0	0	0	0	0	0	0	0	0	0	0	0	0	0	16.5	16.5	16.5	16.5	1152;1155
TTHERM_00310420	>TTHERM_00310420|cyclic nucleotide-binding protein	182.33	-2	1		+	1	1	1	1	1	0	0	0	0	0	0	0	0	0	0	0	0	0	0	0	0	16.5	16.5	16.5	16.5	616;617
TTHERM_00522400	>TTHERM_00522400|tetratricopeptide repeat protein	104.91	-2	1		+	1	1	1	1	0.9	0	0	0	0	0	0	0	0	0	0	0	0	0	0	0	0	16.5	16.5	16.5	16.5	470
TTHERM_00532330	>TTHERM_00532330|ATPase, histidine kinase-, DNA gyrase B	166.24	-2	1		+	1	1	1	1	0.9	0	0	0	0	0	0	0	0	0	0	0	0	0	0	0	0	16.5	16.5	16.5	16.5	928
TTHERM_00581650	>TTHERM_00581650|hypothetical protein	346.58	-2	1		+	1	1	1	1	0.5	0	0	0	0	0	0	0	0	0	0	0	0	0	0	0	0	16.5	16.5	16.5	16.5	1325
TTHERM_00657500	>TTHERM_00657500|histone acetyltransferase family protein	126.62	-2	1		+	1	1	1	1	1	0	0	0	0	0	0	0	0	0	0	0	0	0	0	0	0	16.5	16.5	16.5	16.5	28;30
TTHERM_00683320	>TTHERM_00683320|phage head-tail adaptor family protein, putative	471.74	-2	1		+	1	1	1	1	0.2	0	0	0	0	0	0	0	0	0	0	0	0	0	0	0	0	16.5	16.5	16.5	16.5
TTHERM_00688410	>TTHERM_00688410|hypothetical protein	46.484	-2	1		+	1	1	1	1	2	0	0	0	0	0	0	0	0	0	0	0	0	0	0	0	0	16.5	16.5	16.5	16.5	341
TTHERM_00703820	>TTHERM_00703820|protein disulfide isomerase, putative	64.882	-2	1		+	1	1	1	1	2	0	0	0	0	0	0	0	0	0	0	0	0	0	0	0	0	16.5	16.5	16.5	16.5	439;440
TTHERM_00760580	>TTHERM_00760580|transmembrane protein, putative	161.77	-2	1		+	1	1	1	1	0.7	0	0	0	0	0	0	0	0	0	0	0	0	0	0	0	0	16.5	16.5	16.5	16.5	605
TTHERM_00765150	>TTHERM_00765150|transmembrane protein, putative	317.8	-2	1		+	1	1	1	1	0.4	0	0	0	0	0	0	0	0	0	0	0	0	0	0	0	0	16.5	16.5	16.5	16.5	2481;2482
TTHERM_01006570	>TTHERM_01006570|WD domain, G-beta repeat protein	290.98	-2	1		+	1	1	1	1	0.6	0	0	0	0	0	0	0	0	0	0	0	0	0	0	0	0	16.5	16.5	16.5	16.5
TTHERM_01310170	>TTHERM_01310170|hypothetical protein	106.29	-2	1		+	1	1	1	1	1.2	0	0	0	0	0	0	0	0	0	0	0	0	0	0	0	0	16.5	16.5	16.5	16.5	342

## Sheet: Scc3-4h
														Intensity (summed peptide intensities)		LFQ (intensities normalized across samples)		Log2 LFQ Ratios	Log2 mean LFQ	Quality filters
																				1	2	3
Protein IDs	Majority protein IDs	Fasta headers	Mol. weight [kDa]	Q-value	Score	Potential contaminant	Number of proteins	Peptides	Razor + unique peptides	Unique peptides	Sequence coverage [%]	MS/MS Count Scc3	MS/MS Count WT	Intensity WT	Intensity Scc3	LFQ intensity WT	LFQ intensity Scc3	Scc3 / WT	(Scc3+WT)/2	Filter: min. 2 razor + unique peptides	Filter: min. 1 valid value in WT or Scc3	Filter: min. 3 MS/MS counts in WT or Scc3	Phospho (STY) site positions
TTHERM_00312760	TTHERM_00312760	>TTHERM_00312760|ion channel protein	148	0.0084567	6.1086		1	1	1	1	0.6	1	0	0	15866000	0	18595000	10.1484	19.0742	Discard	Keep	Discard
TTHERM_01099270	TTHERM_01099270	>TTHERM_01099270|hypothetical protein	33.77	0	11.964		1	2	2	2	6.4	2	1	1505500	2719800	0	3187600	7.60404	17.802	Keep	Keep	Discard
TTHERM_00225630	TTHERM_00225630	>TTHERM_00225630|hypothetical protein	147.05	0	323.31		1	74	74	74	48.2	184	6	21267000	5250200064	37581000	6047300096	7.33014	28.8286	Keep	Keep	Keep	829;833;837;1128
CON__P08779;CON__P02533	CON__P08779;CON__P02533	>P08779 SWISS-PROT:P08779 Tax_Id=9606 Gene_Symbol=KRT16 Keratin, type I cytoskeletal 16;>P02533 SWISS-PROT:P02533 Tax_Id=9606 Gene_Symbol=KRT14 Keratin, type I cytoskeletal 14	51.267	0	12.344	+	2	4	2	2	8.2	2	0	547050	2150900	0	2535400	7.27378	17.6369	Keep	Keep	Discard
TTHERM_000294549	TTHERM_000294549	>TTHERM_000294549|zinc knuckle protein	26.462	0	12.699		1	2	2	2	5.2	1	0	3236300	1932500	0	2269600	7.11401	17.557	Keep	Keep	Discard
TTHERM_00415650	TTHERM_00415650	>TTHERM_00415650|hypothetical protein	35.779	0	14.563		1	2	2	2	7.3	1	0	0	1815000	0	2132700	7.02425	17.5121	Keep	Keep	Discard
TTHERM_00388520	TTHERM_00388520	>TTHERM_00388520|hypothetical protein	53.004	0	11.174		1	2	2	2	5.5	2	1	733260	1391400	0	1643200	6.64808	17.324	Keep	Keep	Discard
TTHERM_00531890	TTHERM_00531890	>TTHERM_00531890|hypothetical protein	108.81	0	7.3887		1	1	1	1	1.3	1	0	0	626340	0	734050	5.48552	16.7428	Discard	Keep	Discard
TTHERM_00245660	TTHERM_00245660	>TTHERM_00245660|hypothetical protein	71.44	0	200.56		1	27	27	27	41.5	39	2	3779100	428329984	13674000	466880000	5.09355	26.2517	Keep	Keep	Keep	307
TTHERM_00294810;REV__TTHERM_00219560;TTHERM_00127110	TTHERM_00294810	>TTHERM_00294810|SMC family, carboxy-terminal domain protein	150.81	0	323.31		3	64	64	64	43.5	106	19	85692000	1125100032	157690000	1171000064	2.89258	28.6788	Keep	Keep	Keep
TTHERM_01048090	TTHERM_01048090	>TTHERM_01048090|SMC family, carboxy-terminal domain protein	150.68	0	323.31		1	79	79	79	55.4	123	29	95758000	1256099968	201650000	1245900032	2.62726	28.9009	Keep	Keep	Keep	1000
TTHERM_000522989	TTHERM_000522989	>TTHERM_000522989|hypothetical protein	25.981	0	25.636		1	4	4	4	13.5	2	0	1502400	5401000	1257700	6471900	2.3634	21.4441	Keep	Keep	Discard
TTHERM_00673440	TTHERM_00673440	>TTHERM_00673440|hypothetical protein	138.21	0	12.837		1	2	2	2	2.1	2	2	4390000	10724000	3858700	12652000	1.71318	22.7363	Keep	Keep	Discard
TTHERM_00752080	TTHERM_00752080	>TTHERM_00752080|hypothetical protein	86.906	0	27.861		1	4	4	4	6.6	3	0	4153900	8198300	3885700	8586500	1.14389	22.4617	Keep	Keep	Keep
CON__P02662	CON__P02662	>P02662 SWISS-PROT:P02662 Alpha-S1-casein - Bos taurus (Bovine).	22.975	0	17.66	+	1	3	3	3	16.6	3	0	14134000	14075000	8829300	19015000	1.10677	23.6273	Keep	Keep	Keep
TTHERM_01347920	TTHERM_01347920	>TTHERM_01347920|DoxX family protein	22.449	0	21.326		1	3	3	3	14.5	2	3	12543000	22392000	11771000	24902000	1.08102	24.0293	Keep	Keep	Keep
TTHERM_001107329	TTHERM_001107329	>TTHERM_001107329|ankyrin repeat protein	18.669	0	13.108		1	2	2	2	10.3	3	2	4209900	4950500	3094800	5997400	0.954491	22.0387	Keep	Keep	Keep
TTHERM_00705070	TTHERM_00705070	>TTHERM_00705070|hypothetical protein	11.02	0	13.121		1	2	2	2	24.7	2	1	4481100	6478200	4097800	7846000	0.937109	22.435	Keep	Keep	Discard
TTHERM_00927130	TTHERM_00927130	>TTHERM_00927130|transmembrane protein, putative	79.494	0	33.18		1	5	5	5	7	4	2	6559500	10607000	7201400	11944000	0.729937	23.1448	Keep	Keep	Keep
TTHERM_00558350	TTHERM_00558350	>TTHERM_00558350|hypothetical protein	34.975	0	26.252		1	4	4	4	9.4	4	3	45232000	51623000	42051000	69193000	0.718487	25.6849	Keep	Keep	Keep
TTHERM_00777260;TTHERM_00777250	TTHERM_00777260;TTHERM_00777250	>TTHERM_00777260|hypothetical protein;>TTHERM_00777250|Tetrahymena thermophila SB210 MAC (JCVI) hypothetical protein (312 aa)	35.461	0	73.443		2	11	11	11	37.3	7	8	78122000	95524000	70177000	114210000	0.70262	26.4158	Keep	Keep	Keep
TTHERM_00227230	TTHERM_00227230	>TTHERM_00227230|DSS1/SEM1 family protein	16.551	0	11.12		1	1	1	1	8	2	4	8503400	9262000	7149000	11419000	0.675623	23.1071	Discard	Keep	Keep
TTHERM_00225860	TTHERM_00225860	>TTHERM_00225860|C2 domain protein	32.542	0	42.065		1	6	6	6	17.8	5	6	21291000	15807000	12499000	19576000	0.647272	23.8989	Keep	Keep	Keep
TTHERM_00682940	TTHERM_00682940	>TTHERM_00682940|60S ribosomal protein L29	7.7169	0	22.78		1	3	3	3	16.7	3	4	50659000	69986000	49801000	77997000	0.647243	25.8933	Keep	Keep	Keep
TTHERM_00420420	TTHERM_00420420	>TTHERM_00420420|DEAD/DEAH-box helicase	134.78	0	19.713		1	3	3	3	2.9	3	1	2918700	2964200	2238200	3430400	0.616037	21.4019	Keep	Keep	Keep
TTHERM_00079320	TTHERM_00079320	>TTHERM_00079320|Fop carboxy-terminal duplication domain protein	14.733	0	17.583		1	3	3	3	19.4	2	2	13373000	14300000	11172000	16857000	0.59346	23.7101	Keep	Keep	Discard
TTHERM_00192000	TTHERM_00192000	>TTHERM_00192000|amine-terminal domain cyclin	101.06	0	11.645		1	2	2	2	2.9	2	0	2316400	2514200	1971100	2967200	0.590101	21.2056	Keep	Keep	Discard
TTHERM_00773340;TTHERM_00773350	TTHERM_00773340;TTHERM_00773350	>TTHERM_00773340|60S ribosomal L7Ae-like protein;>TTHERM_00773350|Tetrahymena thermophila SB210 MAC (JCVI) hypothetical protein (238 aa)	29.069	0	88.081		2	12	12	12	42.4	11	13	65971000	79753000	61322000	92001000	0.585245	26.1625	Keep	Keep	Keep
TTHERM_00716240	TTHERM_00716240	>TTHERM_00716240|60S ribosomal protein L2/L8	28.649	0	46.797		1	7	7	7	26.5	7	4	21012000	23507000	18321000	27360000	0.578569	24.4163	Keep	Keep	Keep
TTHERM_00526450	TTHERM_00526450	>TTHERM_00526450|40S ribosomal protein S30	9.2198	0	131.55		1	16	16	16	57.5	82	76	4043899904	4202700032	3339000064	4830199808	0.532669	31.9031	Keep	Keep	Keep
TTHERM_00577240	TTHERM_00577240	>TTHERM_00577240|50S ribosomal protein L1P	24.45	0	38.783		1	6	6	6	23.7	4	3	20701000	20604000	17422000	24589000	0.497103	24.303	Keep	Keep	Keep
TTHERM_00143660;TTHERM_00316500;TTHERM_00790790	TTHERM_00143660;TTHERM_00316500;TTHERM_00790790	>TTHERM_00143660|histone H2A;>TTHERM_00316500|histone H2B.1;>TTHERM_00790790|histone H2A	15.315	0	12.277		3	2	2	2	11	3	2	15377000	16305000	13466000	18873000	0.487003	23.9263	Keep	Keep	Keep
TTHERM_00723390	TTHERM_00723390	>TTHERM_00723390|NAD-dependent isocitrate dehydrogenase	38.799	0	11.894		1	2	2	2	6.5	1	2	2043400	2185700	1808800	2512000	0.473803	21.0235	Keep	Keep	Discard
TTHERM_00355700	TTHERM_00355700	>TTHERM_00355700|hypothetical protein	60.636	0	78.211		1	10	10	10	21.3	13	13	103180000	109400000	91543000	126240000	0.463648	26.6798	Keep	Keep	Keep
TTHERM_00162870	TTHERM_00162870	>TTHERM_00162870|ribosome biogenesis protein Nop16	20.75	0	27.641		1	4	4	4	19.4	3	5	8961000	8592100	6851500	9444700	0.463085	22.9395	Keep	Keep	Keep
TTHERM_00812780	TTHERM_00812780	>TTHERM_00812780|60S ribosomal protein L38	19.513	0	64.504		1	5	5	5	25	15	15	2857799936	2430700032	2304399872	3166899968	0.458681	31.3311	Keep	Keep	Keep
TTHERM_00037090	TTHERM_00037090	>TTHERM_00037090|40S ribosomal protein S29	6.6488	0	13.933		1	2	2	2	30.9	3	3	74290000	74050000	64831000	87195000	0.427563	26.164	Keep	Keep	Keep
TTHERM_00418270	TTHERM_00418270	>TTHERM_00418270|radial spoke 3 protein	110.65	0	52.968		1	6	6	6	7.5	4	5	13564000	16259000	12046000	16185000	0.426104	23.7351	Keep	Keep	Keep
TTHERM_01289110	TTHERM_01289110	>TTHERM_01289110|60S ribosomal protein L15	24.076	0	30.042		1	5	5	5	31.9	1	3	11818000	11492000	9932800	13023000	0.390789	23.4392	Keep	Keep	Keep
TTHERM_00516380;TTHERM_000516399	TTHERM_00516380	>TTHERM_00516380|carboxy-terminal crystallin fold protein 7p, putative	42.195	0	74.098		2	11	11	11	34.6	9	9	44749000	43876000	40372000	52281000	0.372932	25.4533	Keep	Keep	Keep
TTHERM_01161040	TTHERM_01161040	>TTHERM_01161040|piwi domain protein	89.552	0	120.86		1	15	15	15	22.7	3	3	13570000	15726000	13538000	17386000	0.36091	23.871	Keep	Keep	Keep
TTHERM_00193740	TTHERM_00193740	>TTHERM_00193740|40S ribosomal protein S2, putative	33.679	0	71.681		1	10	10	10	30.1	10	8	56225000	52198000	48270000	61925000	0.359394	25.7043	Keep	Keep	Keep
TTHERM_00145230	TTHERM_00145230	>TTHERM_00145230|zinc-binding dehydrogenase family oxidoreductase	39.537	0	116.55		1	16	16	16	42.8	18	24	110540000	109370000	96695000	123980000	0.358595	26.7062	Keep	Keep	Keep
TTHERM_00557840	TTHERM_00557840	>TTHERM_00557840|luc7 amine-terminal protein	37.094	0	174.96		1	13	13	13	43.6	17	16	140090000	136770000	123780000	157610000	0.348579	27.0575	Keep	Keep	Keep
TTHERM_00633360;TTHERM_00283180	TTHERM_00633360;TTHERM_00283180	>TTHERM_00633360|histone H2B.1;>TTHERM_00283180|histone H2B.1	13.589	0	25.675		2	4	4	4	28.7	5	3	23164000	25331000	21135000	26897000	0.347813	24.507	Keep	Keep	Keep
TTHERM_00122290	TTHERM_00122290	>TTHERM_00122290|TCP-1 (CTT or eukaryotic type II) chaperonin family, alpha subunit	66.342	0	27.1		1	4	4	4	9.3	5	4	7714300	7353800	6589600	8349900	0.341568	22.8225	Keep	Keep	Keep
TTHERM_00530240	TTHERM_00530240	>TTHERM_00530240|thioredoxin	71.535	0	69.395		1	11	11	11	20.3	6	7	25650000	22240000	22884000	28946000	0.339025	24.6173	Keep	Keep	Keep
TTHERM_00079260;REV__TTHERM_00213600;TTHERM_01001280	TTHERM_00079260	>TTHERM_00079260|hypothetical protein	25.437	0	91.298		3	10	10	10	43.3	11	11	56108000	52155000	48936000	61853000	0.337946	25.7134	Keep	Keep	Keep
TTHERM_00474440;TTHERM_00526400	TTHERM_00474440;TTHERM_00526400	>TTHERM_00474440|Tetrahymena thermophila SB210 MAC (JCVI) Ribosomal L39 protein (90 aa);>TTHERM_00526400|60S ribosomal protein L39	10.927	0	78.293		2	6	6	6	27	39	43	6120000000	5865699840	5021700096	6343399936	0.337082	32.3941	Keep	Keep	Keep
TTHERM_00558070	TTHERM_00558070	>TTHERM_00558070|60S ribosomal protein L24	22.309	0	26.943		1	4	4	4	18.8	4	4	24478000	22032000	20928000	26278000	0.328421	24.4831	Keep	Keep	Keep
TTHERM_00732640;TTHERM_00538710	TTHERM_00732640	>TTHERM_00732640|60S ribosomal protein L13/L16	31.35	0	103.3		2	14	14	14	38.1	19	20	464380000	409510016	394380000	494580000	0.326616	28.7183	Keep	Keep	Keep
TTHERM_01129660	TTHERM_01129660	>TTHERM_01129660|60S ribosomal protein L36	18.249	0	44.095		1	7	7	7	24.1	9	7	253980000	323350016	277500000	347240000	0.323444	28.2096	Keep	Keep	Keep
TTHERM_00189170	TTHERM_00189170	>TTHERM_00189170|histone H4	11.328	0	35.391		1	5	5	5	50.5	8	9	62628000	59096000	54161000	67641000	0.320644	25.8511	Keep	Keep	Keep
TTHERM_00382350	TTHERM_00382350	>TTHERM_00382350|60S ribosomal protein L26	15.382	0	122.09		1	13	13	13	65.9	37	36	1615100032	1469699968	1342099968	1671200000	0.316393	30.48	Keep	Keep	Keep
TTHERM_00335870	TTHERM_00335870	>TTHERM_00335870|PAS domain S-box protein	231.76	0.0023529	6.7738		1	1	1	1	0.5	2	1	21216000	18787000	18032000	22290000	0.305838	24.257	Discard	Keep	Discard
TTHERM_00161740	TTHERM_00161740	>TTHERM_00161740|RNA recognition motif protein	60.296	0	79.176		1	9	9	9	22.7	11	11	34206000	31980000	28931000	35571000	0.298084	24.9352	Keep	Keep	Keep
TTHERM_01151500	TTHERM_01151500	>TTHERM_01151500|40S ribosomal protein S3	27.531	0	72.147		1	10	10	10	40.3	7	10	60898000	54007000	52247000	64189000	0.296978	25.7873	Keep	Keep	Keep
TTHERM_01068160;TTHERM_01068180	TTHERM_01068160;TTHERM_01068180	>TTHERM_01068160|Tetrahymena thermophila SB210 MAC (JCVI) Ribosomal protein L37e containing protein (215 aa);>TTHERM_01068180|60S ribosomal protein L37	25.036	0	45.438		2	7	7	7	17.8	20	19	1568800000	1503399936	1398499968	1711299968	0.291212	30.5268	Keep	Keep	Keep
TTHERM_00527200	TTHERM_00527200	>TTHERM_00527200|peptidase S45 penicillin amidase	100.7	0	19.904		1	3	3	3	4.5	1	2	3087100	1976700	2485900	3037500	0.289116	21.3899	Keep	Keep	Discard
TTHERM_00023920	TTHERM_00023920	>TTHERM_00023920|RNA recognition motif protein	86.53	0	187.25		1	24	24	24	27.8	27	29	158250000	143750000	138220000	167930000	0.280893	27.1828	Keep	Keep	Keep
TTHERM_00852890	TTHERM_00852890	>TTHERM_00852890|hypothetical protein	87.496	0	51.303		1	6	6	6	8.9	4	5	11874000	10827000	10040000	12191000	0.280056	23.3993	Keep	Keep	Keep
TTHERM_000128319	TTHERM_000128319	>TTHERM_000128319|amylo-alpha-1,6-glucosidase	201.39	0	323.31		1	59	59	59	34.8	77	75	738499968	655009984	621209984	753560000	0.278641	29.3498	Keep	Keep	Keep
TTHERM_00499420	TTHERM_00499420	>TTHERM_00499420|G-quartet DNA-binding protein TGP1	83.357	0	129.23		1	19	19	19	28.9	13	10	26064000	21895000	24653000	29890000	0.277901	24.6942	Keep	Keep	Keep
TTHERM_00434070	TTHERM_00434070	>TTHERM_00434070|ribosomal protein S9 component of cytosolic 80S ribosome and 40S small subunit	27.9	0	103.26		1	14	14	14	42.9	36	33	1682599936	1412600064	1386000000	1666899968	0.266239	30.5014	Keep	Keep	Keep
TTHERM_01109770	TTHERM_01109770	>TTHERM_01109770|40S ribosomal protein S11, putative	18.108	0	72.045		1	11	11	11	59.2	13	12	145040000	130660000	130520000	156790000	0.264563	27.092	Keep	Keep	Keep
TTHERM_00561680	TTHERM_00561680	>TTHERM_00561680|ribosomal protein L35	14.196	0	119.96		1	11	11	11	56.5	20	22	1993699968	1759399936	1905200000	2278299904	0.258015	30.9563	Keep	Keep	Keep
TTHERM_00011780;TTHERM_00052490	TTHERM_00011780;TTHERM_00052490	>TTHERM_00011780|WD domain, G-beta repeat protein;>TTHERM_00052490|WD repeat protein	168.47	0	8.2296		2	1	1	1	0.5	3	4	107240000	92256000	89821000	107380000	0.257601	26.5494	Discard	Keep	Keep
TTHERM_00564500	TTHERM_00564500	>TTHERM_00564500|transmembrane protein, putative	90.055	0	90.06		1	9	9	9	14.2	9	9	20772000	18959000	17679000	21133000	0.257462	24.2043	Keep	Keep	Keep
TTHERM_00149630	TTHERM_00149630	>TTHERM_00149630|60S ribosomal protein L34	14.037	0	43.65		1	4	4	4	43.1	4	4	39311000	35386000	34360000	41072000	0.257425	25.1629	Keep	Keep	Keep
TTHERM_00686150;TTHERM_000804799	TTHERM_00686150	>TTHERM_00686150|ubiquitin-40S ribosomal protein S27a	20.851	0	76.503		2	11	11	11	29.1	55	50	4156999936	7216000000	4826699776	5733799936	0.248455	32.2926	Keep	Keep	Keep
TTHERM_00476670	TTHERM_00476670	>TTHERM_00476670|60S ribosomal protein L18a	22.106	0	103.02		1	14	14	14	64.7	24	22	475720000	395910016	380260000	450820000	0.245565	28.6252	Keep	Keep	Keep
TTHERM_000666223	TTHERM_000666223	>TTHERM_000666223|H/ACA ribonucleoprotein complex protein, putative	7.7857	0	18.759		1	3	3	3	34.4	4	2	21418000	17218000	17917000	21154000	0.239601	24.2146	Keep	Keep	Keep
TTHERM_00248430	TTHERM_00248430	>TTHERM_00248430|RNA recognition motif protein	32.72	0	19.677		1	3	3	3	12.3	4	4	7908100	6921500	6868100	8088600	0.235979	22.8295	Keep	Keep	Keep
TTHERM_00755880	TTHERM_00755880	>TTHERM_00755880|FF domain protein	83.472	0	124.93		1	18	18	18	27.6	20	21	135510000	119420000	117910000	138720000	0.234489	26.9304	Keep	Keep	Keep
TTHERM_01091290	TTHERM_01091290	>TTHERM_01091290|CnjB protein	199.62	0	60.965		1	8	8	8	5.3	1	3	8405500	6218300	6769900	7893600	0.22155	22.8015	Keep	Keep	Keep
TTHERM_00697490	TTHERM_00697490	>TTHERM_00697490|60S ribosomal protein L14	16.699	0	90.034		1	12	12	12	46.2	17	17	469600000	400830016	413409984	480969984	0.218374	28.7322	Keep	Keep	Keep
TTHERM_00762890	TTHERM_00762890	>TTHERM_00762890|40S ribosomal protein S17	14.931	0	152.1		1	18	18	18	73.8	52	44	2918599936	2149900032	2301799936	2673900032	0.216183	31.2082	Keep	Keep	Keep
TTHERM_001071453	TTHERM_001071453	>TTHERM_001071453|Pre-mRNA-splicing factor of RES complex protein	42.316	0	74.967		1	10	10	10	24.1	10	8	82864000	72981000	69892000	80991000	0.212633	26.1649	Keep	Keep	Keep
TTHERM_00105100	TTHERM_00105100	>TTHERM_00105100|hypothetical protein	32.538	0	87.897		1	11	11	11	33.8	13	12	54965000	48416000	48991000	56656000	0.209713	25.6509	Keep	Keep	Keep
TTHERM_00338330	TTHERM_00338330	>TTHERM_00338330|hypothetical protein	10.572	0	123.06		1	7	7	7	39.2	9	6	83742000	75024000	70720000	81211000	0.199556	26.1754	Keep	Keep	Keep
TTHERM_00476640	TTHERM_00476640	>TTHERM_00476640|60S ribosomal protein L24	18.053	0	19.89		1	3	3	3	18.4	2	2	16405000	13639000	13371000	15349000	0.199038	23.7721	Keep	Keep	Discard
TTHERM_00408960	TTHERM_00408960	>TTHERM_00408960|Pre-mRNA splicing factor	51.778	0	246.35		1	27	27	27	41	41	37	570969984	452840000	455729984	521620000	0.19482	28.861	Keep	Keep	Keep
TTHERM_01053100	TTHERM_01053100	>TTHERM_01053100|ribosomal protein L7Ae containing protein	15.274	0	28.342		1	4	4	4	25.2	3	6	29447000	22754000	24380000	27901000	0.19462	24.6365	Keep	Keep	Keep
TTHERM_00765300	TTHERM_00765300	>TTHERM_00765300|40S ribosomal protein S14	16.374	0	48.433		1	6	6	6	37.1	6	5	63749000	55292000	54878000	62521000	0.188112	25.8038	Keep	Keep	Keep
TTHERM_01093500	TTHERM_01093500	>TTHERM_01093500|hypothetical protein	15.872	0	25.105		1	4	4	4	39.4	3	4	29772000	22727000	24765000	28209000	0.187853	24.6557	Keep	Keep	Keep
TTHERM_00355330;TTHERM_00355320	TTHERM_00355330	>TTHERM_00355330|oxysterol-binding protein	143.13	0	323.31		2	32	32	32	32.3	31	37	262980000	221200000	228820000	258800000	0.177624	27.8585	Keep	Keep	Keep	213;214;241;307;383
TTHERM_00171850	TTHERM_00171850	>TTHERM_00171850|heat shock-binding protein 70, ER luminal protein	78.207	0	222.75		1	30	29	29	38.8	39	42	301180000	275409984	273260000	307960000	0.172468	28.1119	Keep	Keep	Keep
TTHERM_00181090	TTHERM_00181090	>TTHERM_00181090|hypothetical protein	47.415	0	80.074		1	10	10	10	29.2	10	10	44986000	39523000	40872000	46022000	0.171211	25.3702	Keep	Keep	Keep
TTHERM_00299879	TTHERM_00299879	>TTHERM_00299879|hypothetical protein	123.29	0	192.87		1	18	18	18	20.2	5	3	9847900	6975500	10526000	11814000	0.16654	23.4107	Keep	Keep	Keep
TTHERM_00497880	TTHERM_00497880	>TTHERM_00497880|60S ribosomal protein L3, putative	44.248	0	124.74		1	15	15	15	32	11	12	74824000	56123000	62262000	69831000	0.165514	25.9746	Keep	Keep	Keep
TTHERM_000046379	TTHERM_000046379	>TTHERM_000046379|eukaryotic aspartyl protease	59.292	0	17.812		1	3	3	3	6.6	1	3	4009500	2265900	2956600	3313800	0.164547	21.5778	Keep	Keep	Keep
TTHERM_00780960	TTHERM_00780960	>TTHERM_00780960|60S ribosomal protein L27	16.728	0	19.907		1	3	3	3	16	7	6	26310000	22736000	23987000	26735000	0.156477	24.594	Keep	Keep	Keep
TTHERM_01339580	TTHERM_01339580	>TTHERM_01339580|hyaluronan/mRNA-binding family protein	32.747	0	30.765		1	4	4	4	15.6	2	2	2711300	2849800	2760900	3074600	0.15526	21.4743	Keep	Keep	Discard
TTHERM_00529860	TTHERM_00529860	>TTHERM_00529860|vacuolar V-type H(+)-ATPase B subunit	65.162	0	18.353		1	3	3	3	5.5	1	1	3047300	4106900	3482800	3868300	0.151453	21.8075	Keep	Keep	Discard
TTHERM_00050590	TTHERM_00050590	>TTHERM_00050590|nucleolar protein	51.36	0	21.228		1	3	3	2	9.8	1	1	2517600	2130600	2205500	2447300	0.150085	21.1477	Keep	Keep	Discard
TTHERM_00455460	TTHERM_00455460	>TTHERM_00455460|zinc finger, C2H2 type family protein	15.119	0	32.466		1	5	5	5	46.8	4	5	14988000	11635000	12895000	14281000	0.147286	23.694	Keep	Keep	Keep
TTHERM_00487140	TTHERM_00487140	>TTHERM_00487140|60S ribosomal protein L28	20.972	0	58.425		1	7	7	7	31	10	8	115670000	97434000	104240000	115050000	0.142351	26.7065	Keep	Keep	Keep
TTHERM_01142730	TTHERM_01142730	>TTHERM_01142730|60S ribosomal protein L9	21.336	0	93.257		1	9	9	9	54.8	10	12	140680000	110300000	119250000	130720000	0.13249	26.8957	Keep	Keep	Keep
TTHERM_00470730	TTHERM_00470730	>TTHERM_00470730|hypothetical protein	36.469	0	46.958		1	6	6	6	18.1	10	7	47600000	38624000	39182000	42828000	0.128363	25.2879	Keep	Keep	Keep
TTHERM_00136120	TTHERM_00136120	>TTHERM_00136120|60S ribosomal protein L6	21.732	0	203		1	18	18	18	67	33	43	986809984	767969984	845660032	923960000	0.127752	29.7194	Keep	Keep	Keep
TTHERM_01151600;TTHERM_00434020	TTHERM_01151600	>TTHERM_01151600|40S ribosomal protein S8-2	24.193	0	143.31		2	18	18	18	62.5	53	62	5588800000	4823799808	5046900224	5505500160	0.125477	32.2955	Keep	Keep	Keep
TTHERM_00266690	TTHERM_00266690	>TTHERM_00266690|peptidase S45 penicillin amidase	110.33	0	24.232		1	4	4	4	3.8	1	2	3907100	3823600	3950100	4301900	0.123085	21.975	Keep	Keep	Discard
CON__P35527;CON__P08727;CON__P19001;CON__P05784;CON__Q04695;CON__Q9QWL7;CON__P08730-1;CON__P19012;CON__Q99456	CON__P35527	>P35527 SWISS-PROT:P35527 Tax_Id=9606 Gene_Symbol=KRT9 Keratin, type I cytoskeletal 9	62.129	0	120.84	+	9	14	14	13	31.9	11	13	74373000	53372000	60915000	66189000	0.119793	25.9202	Keep	Keep	Keep
TTHERM_00333210	TTHERM_00333210	>TTHERM_00333210|60S ribosomal protein L4	45.106	0	127.47		1	18	18	18	42.4	15	19	120030000	92490000	102150000	110690000	0.115837	26.664	Keep	Keep	Keep
TTHERM_00467660	TTHERM_00467660	>TTHERM_00467660|40S ribosomal protein S24	17.092	0	152.68		1	11	11	11	53	23	23	1039800000	817550016	894670016	968560000	0.114487	29.794	Keep	Keep	Keep
TTHERM_00047480	TTHERM_00047480	>TTHERM_00047480|40S ribosomal protein S3a	29.653	0	188.58		1	24	24	24	58.9	25	25	676750016	489700000	564049984	609420032	0.111614	29.1271	Keep	Keep	Keep
TTHERM_00633150	TTHERM_00633150	>TTHERM_00633150|60S ribosomal protein L36a	12.751	0	13.177		1	2	2	2	22.9	4	4	67590000	53819000	59015000	63413000	0.103697	25.8664	Keep	Keep	Keep
TTHERM_00636970	TTHERM_00636970	>TTHERM_00636970|60S acidic ribosomal protein P0	35.463	0	55.813		1	9	9	9	33.6	5	6	25016000	20745000	22867000	24562000	0.103161	24.4983	Keep	Keep	Keep
TTHERM_00578640	TTHERM_00578640	>TTHERM_00578640|60S ribosomal protein L13	23.337	0	271.65		1	26	26	26	68.9	47	49	700030016	545580032	609449984	653649984	0.101011	29.2334	Keep	Keep	Keep
TTHERM_00426260	TTHERM_00426260	>TTHERM_00426260|hypothetical protein	56.254	0	34.98		1	4	4	4	9.2	1	1	2792400	1901000	2203700	2355000	0.0957985	21.1194	Keep	Keep	Discard
TTHERM_00101330	TTHERM_00101330	>TTHERM_00101330|DnaJ carboxy-terminal domain protein	42.186	0	40.423		1	6	6	6	14.7	1	0	2734500	2699300	3164400	3366200	0.0891895	21.6381	Keep	Keep	Discard
TTHERM_00086780	TTHERM_00086780	>TTHERM_00086780|carboxy-terminal crystallin fold protein 12p	69.583	0	323.31		1	41	41	41	81.4	349	381	80205996032	82606997504	83285999616	88560001024	0.0885811	36.3216	Keep	Keep	Keep
TTHERM_00721150	TTHERM_00721150	>TTHERM_00721150|60S ribosomal protein L7	27.614	0	154.64		1	20	20	20	53.1	35	38	1495699968	1175800064	1309799936	1387600000	0.0832462	30.3283	Keep	Keep	Keep
TTHERM_00470990	TTHERM_00470990	>TTHERM_00470990|DnaK protein	100.92	0	93.927		1	13	13	13	11.7	7	10	38239000	32822000	28368000	29668000	0.0646439	24.7901	Keep	Keep	Keep
TTHERM_00134940	TTHERM_00134940	>TTHERM_00134940|60S ribosomal protein L23a	16.861	0	41.73		1	5	5	5	40	14	15	537310016	386249984	440820000	456870016	0.0515938	28.7414	Keep	Keep	Keep
TTHERM_00992760	TTHERM_00992760	>TTHERM_00992760|40S ribosomal protein S20	19.676	0	25.193		1	4	4	4	21.2	3	3	61636000	46457000	49998000	51807000	0.0512772	25.601	Keep	Keep	Keep
TTHERM_00095540	TTHERM_00095540	>TTHERM_00095540|tRNA pseudouridine synthase	48.052	0	107.69		1	16	16	16	43.9	16	19	72468000	47611000	59778000	61894000	0.0501862	25.8582	Keep	Keep	Keep
TTHERM_00238920	TTHERM_00238920	>TTHERM_00238920|CS domain protein	49.821	0	107.77		1	9	9	9	27.7	11	11	33624000	26699000	29434000	30359000	0.0446415	24.8333	Keep	Keep	Keep
TTHERM_00537380	TTHERM_00537380	>TTHERM_00537380|transmembrane protein, putative	44.122	0	98.148		1	11	11	11	30.1	12	14	125420000	92232000	105290000	107790000	0.0338535	26.6667	Keep	Keep	Keep
CON__P00761	CON__P00761	>P00761 SWISS-PROT:P00761|TRYP_PIG Trypsin - Sus scrofa (Pig).	24.409	0	91.699	+	1	7	7	7	43.3	22	20	1726800000	1730700032	1799900032	1834499968	0.0274696	30.759	Keep	Keep	Keep
TTHERM_00227270	TTHERM_00227270	>TTHERM_00227270|60S ribosomal protein L22, putative	13.78	0	124.89		1	12	12	12	70.3	33	36	3214899968	2671699968	2998799872	3033799936	0.0167389	31.4901	Keep	Keep	Keep
TTHERM_00685980	TTHERM_00685980	>TTHERM_00685980|hypothetical protein	37.568	0	77.206		1	11	11	11	26.1	6	5	33282000	25855000	30164000	30470000	0.0145607	24.8536	Keep	Keep	Keep
TTHERM_000353439	TTHERM_000353439	>TTHERM_000353439|RNA recognition motif protein	33.145	0	50.401		1	7	7	7	24.7	4	6	64909000	50211000	58186000	58691000	0.0124683	25.8004	Keep	Keep	Keep
TTHERM_00277190	TTHERM_00277190	>TTHERM_00277190|ubiquitin family protein	22.741	0	25.026		1	2	2	2	15.2	2	2	65365000	45964000	55140000	55297000	0.0041008	25.7187	Keep	Keep	Discard
TTHERM_00474970	TTHERM_00474970	>TTHERM_00474970|60S acidic ribosomal protein	20.425	0	18.492		1	3	3	3	17.3	1	1	11433000	14044000	0	0	0	14	Keep	Discard	Discard
TTHERM_01018540;TTHERM_00378890	TTHERM_01018540;TTHERM_00378890	>TTHERM_01018540|granule lattice protein;>TTHERM_00378890|granule lattice protein	42.271	0	12.258		2	2	2	2	5.3	1	1	1089800	592380	0	0	0	14	Keep	Discard	Discard
TTHERM_000338239;TTHERM_00494140	TTHERM_000338239	>TTHERM_000338239|60S ribosomal protein L18	20.589	0	56.695		2	8	8	8	38.7	9	10	129480000	99403000	114130000	113990000	-0.00177193	26.7652	Keep	Keep	Keep
TTHERM_01055600	TTHERM_01055600	>TTHERM_01055600|Ndc1 protein	44.168	0	55.658		1	5	5	5	18.3	5	5	21711000	16245000	20261000	20217000	-0.00313568	24.2706	Keep	Keep	Keep
TTHERM_00297140	TTHERM_00297140	>TTHERM_00297140|60S ribosomal protein L23	14.879	0	32.422		1	5	5	5	43.3	3	4	19100000	14457000	16661000	16503000	-0.0137463	23.9831	Keep	Keep	Keep
TTHERM_00473020	TTHERM_00473020	>TTHERM_00473020|hypothetical protein	47.567	0	26.416		1	4	4	4	9.8	1	0	4664700	3461600	3603400	3565300	-0.0153351	21.7733	Keep	Keep	Discard
TTHERM_00585170	TTHERM_00585170	>TTHERM_00585170|dentin sialophosphoprotein, putative	58.14	0	176.4		1	20	20	20	29.1	30	25	270270016	207520000	242300000	239680000	-0.0156841	27.8444	Keep	Keep	Keep
TTHERM_00075670	TTHERM_00075670	>TTHERM_00075670|60S ribosomal protein L37a	11.35	0	57.029		1	6	6	6	54.4	8	9	179000000	149480000	165510000	163410000	-0.0184231	27.2931	Keep	Keep	Keep
TTHERM_00024450	TTHERM_00024450	>TTHERM_00024450|smad nuclear interacting protein	49.495	0	74.795		1	8	8	8	25.7	11	9	64435000	46568000	55841000	55092000	-0.0194817	25.7251	Keep	Keep	Keep
CON__P15636	CON__P15636	>P15636 SWISS-PROT:P15636 Protease I precursor Lysyl endopeptidase Achromobacter lyticus.	68.124	0	323.31	+	1	12	12	12	17.9	52	62	2340400128	2140499968	2320999936	2285799936	-0.022047	31.1011	Keep	Keep	Keep
TTHERM_01094780	TTHERM_01094780	>TTHERM_01094780|cyclin-dependent kinase-like Serine/Threonine kinase family protein	45.987	0	33.456		1	5	5	5	15.6	6	5	13026000	10094000	11750000	11537000	-0.0263939	23.473	Keep	Keep	Keep
TTHERM_000784559	TTHERM_000784559	>TTHERM_000784559|pyruvate dehydrogenase E1 beta subunit	39.268	0	26.614		1	4	4	4	15	4	5	12840000	9006100	11006000	10783000	-0.0295315	23.377	Keep	Keep	Keep
TTHERM_01080480	TTHERM_01080480	>TTHERM_01080480|Tetrahymena thermophila SB210 MAC (JCVI) hypothetical protein (42 aa)	4.5941	0	7.6857		1	1	1	1	36.6	4	3	6534200	4576100	5460800	5346100	-0.0306244	22.3654	Discard	Keep	Keep
TTHERM_00525150	TTHERM_00525150	>TTHERM_00525150|U2 snRNP auxilliary splicing factor	55.75	0	301.58		1	19	19	19	43.5	28	28	523169984	366120000	448360000	437920000	-0.0339889	28.7231	Keep	Keep	Keep
TTHERM_00444570	TTHERM_00444570	>TTHERM_00444570|zinc knuckle protein	76.835	0	323.31		1	42	42	42	57.7	74	70	1575600000	1215000064	1413600000	1380099968	-0.0346012	30.3794	Keep	Keep	Keep
TTHERM_00624730	TTHERM_00624730	>TTHERM_00624730|granule lattice protein	41.463	0	30.016		1	4	4	4	14.1	2	1	4230300	3078100	3698000	3595700	-0.040472	21.7981	Keep	Keep	Discard
TTHERM_00624720	TTHERM_00624720	>TTHERM_00624720|granule lattice protein	43.262	0	26.317		1	4	4	4	12.2	1	1	3307800	2410800	2592800	2506900	-0.0486069	21.2818	Keep	Keep	Discard
TTHERM_000584709	TTHERM_000584709	>TTHERM_000584709|kinase domain protein	53.84	0	50.494		1	8	8	8	18.3	3	5	13198000	9659300	11443000	11055000	-0.0497665	23.4231	Keep	Keep	Keep	340
TTHERM_00028740	TTHERM_00028740	>TTHERM_00028740|ribosomal protein L11, amine-terminal domain protein	17.849	0	83.238		1	10	10	10	57.3	17	19	184130000	133090000	161430000	155040000	-0.0582676	27.2372	Keep	Keep	Keep
TTHERM_00551160;TTHERM_00554190	TTHERM_00551160	>TTHERM_00551160|glyceraldehyde-3-phosphate dehydrogenase	36.911	0	135.66		2	18	18	18	58.2	14	23	154120000	113490000	136640000	131160000	-0.0590515	26.9963	Keep	Keep	Keep
TTHERM_00434040	TTHERM_00434040	>TTHERM_00434040|40S ribosomal protein S23	15.742	0	27.382		1	4	4	4	21.8	12	12	158970000	108450000	134030000	128190000	-0.0642719	26.9658	Keep	Keep	Keep
TTHERM_00389930	TTHERM_00389930	>TTHERM_00389930|kinase phosphorylation protein	32.375	0	277.66		1	21	21	21	48.9	37	42	867800000	608470016	741720000	709110016	-0.0648651	29.4339	Keep	Keep	Keep
TTHERM_00829380	TTHERM_00829380	>TTHERM_00829380|60S ribosomal protein L11	19.718	0	53.302		1	8	8	8	39	15	10	237750000	177340000	209720000	199950000	-0.0688248	27.6095	Keep	Keep	Keep
TTHERM_00455650;TTHERM_00299810	TTHERM_00455650	>TTHERM_00455650|elongation factor Tu GTP-binding domain protein	50.632	0	323.31		2	31	31	31	56.7	44	55	701310016	513020000	620120000	589459968	-0.0731525	29.1714	Keep	Keep	Keep
TTHERM_00706300	TTHERM_00706300	>TTHERM_00706300|ribosomal protein S9	26.169	0	65.021		1	9	9	9	35.2	21	22	451710016	335340000	399329984	379440000	-0.0737095	28.5361	Keep	Keep	Keep
TTHERM_01386050	TTHERM_01386050	>TTHERM_01386050|40S ribosomal protein S5	22.476	0	61.885		1	8	8	8	46.5	9	8	46342000	33136000	40243000	38199000	-0.0752029	25.2246	Keep	Keep	Keep
TTHERM_00131110	TTHERM_00131110	>TTHERM_00131110|40S ribosomal protein S18, putative	17.765	0	76.189		1	10	10	10	58.7	12	14	181360000	127150000	155760000	147520000	-0.0784149	27.1755	Keep	Keep	Keep
TTHERM_00161060	TTHERM_00161060	>TTHERM_00161060|40S ribosomal protein S12	13.81	0	38.16		1	5	5	5	34.1	3	3	11521000	7192800	9555000	9031600	-0.081274	23.1472	Keep	Keep	Keep
TTHERM_00046740;TTHERM_00046750	TTHERM_00046740	>TTHERM_00046740|hypothetical protein	315.41	0	161.28		2	24	24	24	8.9	21	30	81997000	50965000	66966000	62693000	-0.0951252	25.9494	Keep	Keep	Keep
TTHERM_00686220	TTHERM_00686220	>TTHERM_00686220|S25 ribosomal protein	15.264	0	81.55		1	9	9	9	41.3	13	12	266330000	190860000	233110000	218150000	-0.0956917	27.7486	Keep	Keep	Keep
TTHERM_00266390	TTHERM_00266390	>TTHERM_00266390|40S ribosomal protein S15	15.873	0	44.331		1	6	6	6	36.1	6	8	58408000	32040000	45895000	42799000	-0.10076	25.4015	Keep	Keep	Keep
TTHERM_00823670	TTHERM_00823670	>TTHERM_00823670|40S ribosomal protein S19	17.739	0	70.573		1	10	10	10	60	12	17	391009984	275780000	347640000	320190016	-0.118666	28.3137	Keep	Keep	Keep
TTHERM_00825190	TTHERM_00825190	>TTHERM_00825190|Serine/Threonine kinase domain protein	59.991	0	23.103		1	4	4	4	9.4	2	4	17559000	10548000	13237000	12173000	-0.120892	23.5976	Keep	Keep	Keep
TTHERM_00074320	TTHERM_00074320	>TTHERM_00074320|glycogen/starch/alpha-glucan phosphorylase	102.47	0	264.67		1	31	30	30	39.7	27	36	562129984	403990016	501089984	460140000	-0.122995	28.839	Keep	Keep	Keep
TTHERM_00171720	TTHERM_00171720	>TTHERM_00171720|transmembrane protein, putative	85.072	0	323.31		1	23	23	23	30.2	43	52	1022600000	688990016	915049984	838400000	-0.126213	29.7062	Keep	Keep	Keep
TTHERM_00085180	TTHERM_00085180	>TTHERM_00085180|60S ribosomal protein L32	23.926	0	87.314		1	9	9	9	35.4	17	14	750270016	552840000	704280000	645000000	-0.126848	29.3282	Keep	Keep	Keep
TTHERM_01053000	TTHERM_01053000	>TTHERM_01053000|60S ribosomal protein L10	24.458	0	44.05		1	6	6	6	31.2	4	6	27159000	19121000	23488000	21509000	-0.126984	24.4219	Keep	Keep	Keep
TTHERM_00979780	TTHERM_00979780	>TTHERM_00979780|pyruvate dehydrogenase E1 beta subunit	36.098	0	18.285		1	3	3	3	11.1	1	3	2966900	2260800	2596400	2371600	-0.130652	21.2428	Keep	Keep	Keep
TTHERM_00101150	TTHERM_00101150	>TTHERM_00101150|CC1 family splicing factor	61.423	0	95.012		1	12	12	12	21.8	12	15	136630000	97892000	127630000	115930000	-0.138714	26.858	Keep	Keep	Keep
TTHERM_00666540	TTHERM_00666540	>TTHERM_00666540|60S ribosomal protein L21	18.123	0	83.636		1	8	8	8	49.7	29	31	2524900096	2116099968	2464199936	2232999936	-0.142137	31.1274	Keep	Keep	Keep
TTHERM_00149798	TTHERM_00149798	>TTHERM_00149798|40S ribosomal protein S6	32.541	0	190.87		1	21	21	21	52.9	35	46	953040000	619020032	799299968	722920000	-0.144901	29.5017	Keep	Keep	Keep
TTHERM_00140890	TTHERM_00140890	>TTHERM_00140890|patatin family phospholipase	40.118	0	14.966		1	2	2	2	7.5	1	2	4138900	2362600	3374600	3051100	-0.145388	21.6136	Keep	Keep	Discard
TTHERM_00016590	TTHERM_00016590	>TTHERM_00016590|papain family cysteine protease	43.634	0	40.515		1	6	6	6	15.4	5	6	26505000	19383000	24409000	22010000	-0.149256	24.4663	Keep	Keep	Keep
TTHERM_00943010	TTHERM_00943010	>TTHERM_00943010|60S ribosomal protein L31, putative	21.304	0	41.656		1	7	7	7	23	3	7	163330000	111060000	143710000	129560000	-0.14954	27.0238	Keep	Keep	Keep
TTHERM_00149300	TTHERM_00149300	>TTHERM_00149300|40S ribosomal protein S4	37.935	0	173.73		1	23	23	23	57.3	41	49	790280000	564049984	707449984	637539968	-0.150112	29.323	Keep	Keep	Keep
TTHERM_01197030	TTHERM_01197030	>TTHERM_01197030|F-box associated region protein	55.317	0	73.297		1	10	10	10	20.4	10	13	66481000	37565000	54924000	49172000	-0.159599	25.6311	Keep	Keep	Keep
TTHERM_00268140	TTHERM_00268140	>TTHERM_00268140|hypothetical protein	113.44	0	19.917		1	3	3	3	4.3	1	3	3040100	1898400	2561400	2283400	-0.16575	21.2056	Keep	Keep	Keep
TTHERM_00773330	TTHERM_00773330	>TTHERM_00773330|40S ribosomal protein S13	17.585	0	73.72		1	11	11	11	56.2	12	18	170550000	127520000	164020000	145680000	-0.17107	27.2038	Keep	Keep	Keep
TTHERM_00471040	TTHERM_00471040	>TTHERM_00471040|hypothetical protein	126.14	0	247.09		1	29	29	29	28.3	25	31	282449984	181660000	246530000	217980000	-0.177566	27.7884	Keep	Keep	Keep
TTHERM_00530520	TTHERM_00530520	>TTHERM_00530520|tubulin-tyrosine ligase family protein	75.113	0	23.42		1	4	4	4	7.3	1	1	4378100	2211800	3365300	2969000	-0.180759	21.5919	Keep	Keep	Discard
TTHERM_00475140;TTHERM_01006550	TTHERM_00475140	>TTHERM_00475140|protein disulfide-isomerase	53.809	0	20.015		2	3	3	3	8.9	1	1	4121000	2835000	3583500	3160000	-0.181444	21.6822	Keep	Keep	Discard
TTHERM_00444510	TTHERM_00444510	>TTHERM_00444510|ribosomal protein L19	21.373	0	33.292		1	4	4	4	16.8	6	6	30542000	20551000	27598000	24291000	-0.184141	24.626	Keep	Keep	Keep
TTHERM_01128560	TTHERM_01128560	>TTHERM_01128560|40S ribosomal protein S10, putative	18.583	0	116.85		1	9	9	9	46.3	8	10	97783000	57873000	78694000	69205000	-0.185377	26.1371	Keep	Keep	Keep
TTHERM_00624900	TTHERM_00624900	>TTHERM_00624900|hypothetical protein	33.631	0	144.96		1	19	19	19	54.3	21	30	211180000	139600000	180740000	158510000	-0.189342	27.3347	Keep	Keep	Keep
TTHERM_00558620	TTHERM_00558620	>TTHERM_00558620|tubulin/FtsZ family, GTPase domain protein	49.587	0	104.95		1	15	15	15	40.1	10	18	116900000	76022000	102700000	89740000	-0.194612	26.5166	Keep	Keep	Keep
TTHERM_01002870	TTHERM_01002870	>TTHERM_01002870|carboxy-terminal crystallin fold protein	48.349	0	198.73		1	16	16	16	40	22	24	333089984	215000000	299520000	260270000	-0.202644	28.0568	Keep	Keep	Keep
TTHERM_000653919	TTHERM_000653919	>TTHERM_000653919|serine carboxypeptidase S28 family protein	58.459	0	52.655		1	6	6	6	15.9	4	5	15538000	12222000	15057000	12988000	-0.213255	23.7373	Keep	Keep	Keep
TTHERM_00998940	TTHERM_00998940	>TTHERM_00998940|hypothetical protein	24.043	0	38.138		1	6	6	6	32.2	4	6	39265000	24533000	31088000	26714000	-0.218761	24.7805	Keep	Keep	Keep
TTHERM_00590030	TTHERM_00590030	>TTHERM_00590030|periodic tryptophan protein	56.21	0	23.719		1	4	4	4	8.5	1	3	4575400	4182900	4801200	4122000	-0.220051	22.0849	Keep	Keep	Keep
TTHERM_00705240	TTHERM_00705240	>TTHERM_00705240|heterochromatin protein	21.14	0	83.876		1	12	12	12	51.1	14	19	141820000	88109000	123390000	105900000	-0.220524	26.7684	Keep	Keep	Keep	64
TTHERM_00899480;TTHERM_00394690;TTHERM_00393030	TTHERM_00899480	>TTHERM_00899480|Serine/Threonine kinase domain protein	62.739	0	90.56		3	13	13	13	24.8	15	17	83558000	50892000	71443000	61272000	-0.221565	25.9795	Keep	Keep	Keep
TTHERM_000339809	TTHERM_000339809	>TTHERM_000339809|60S ribosomal protein L17	20.374	0	152		1	13	13	13	63.9	16	21	1291900032	878460032	1169799936	998110016	-0.228992	30.0091	Keep	Keep	Keep
CON__P04264;CON__Q922U2;CON__Q5XQN5;CON__Q6IFZ6;CON__H-INV:HIT000016045;CON__P05787;CON__Q9R0H5;CON__Q6NXH9;CON__Q8BGZ7;CON__P50446;CON__Q7Z794	CON__P04264	>P04264 SWISS-PROT:P04264 Tax_Id=9606 Gene_Symbol=KRT1 Keratin, type II cytoskeletal 1	66.017	0	137.79	+	11	17	17	11	29	16	20	101690000	65185000	90493000	75044000	-0.270069	26.2963	Keep	Keep	Keep
TTHERM_00933150	TTHERM_00933150	>TTHERM_00933150|tetratricopeptide repeat protein	65.897	0	167.52		1	17	17	17	32.7	13	16	85643000	55382000	76758000	63344000	-0.277109	26.0553	Keep	Keep	Keep
TTHERM_00454080	TTHERM_00454080	>TTHERM_00454080|predicted protein	14.906	0	24.876		1	4	4	4	22.3	1	4	17104000	10369000	14948000	12327000	-0.27813	23.6944	Keep	Keep	Keep
TTHERM_00487060	TTHERM_00487060	>TTHERM_00487060|Tetrahymena thermophila SB210 MAC (JCVI) hypothetical protein (176 aa)	20.521	0	19.079		1	3	3	3	15.4	1	3	5096400	2242700	3454700	2846800	-0.279219	21.5805	Keep	Keep	Keep
TTHERM_00929590	TTHERM_00929590	>TTHERM_00929590|Gar1/Naf1 RNA-binding region protein	21.643	0	25.285		1	4	4	4	23.5	4	4	22025000	15393000	19416000	15990000	-0.280077	24.0707	Keep	Keep	Keep
TTHERM_00046480	TTHERM_00046480	>TTHERM_00046480|phosphopyruvate hydratase	50.132	0	38.247		1	6	6	6	17.5	3	3	21777000	13645000	19069000	15582000	-0.291349	24.039	Keep	Keep	Keep
TTHERM_000050609	TTHERM_000050609	>TTHERM_000050609|NUDIX hydrolase	30.354	0	43.812		1	6	6	6	30.6	8	11	61364000	39134000	56194000	45888000	-0.292299	25.5978	Keep	Keep	Keep
TTHERM_00534080	TTHERM_00534080	>TTHERM_00534080|glycogen/starch/alpha-glucan phosphorylase	103.67	0	290.64		1	34	34	33	44.5	44	57	440009984	301580000	395480000	322369984	-0.294886	28.4116	Keep	Keep	Keep
CON__P35908	CON__P35908	>P35908 SWISS-PROT:P35908 Tax_Id=9606 Gene_Symbol=KRT2 Keratin, type II cytoskeletal 2 epidermal	65.865	0	36.985	+	1	8	6	2	14.9	2	5	6987300	5248600	6983500	5655400	-0.304321	22.5834	Keep	Keep	Keep
TTHERM_00527180	TTHERM_00527180	>TTHERM_00527180|hypothetical protein	45.273	0	54.011		1	6	6	6	15.9	2	2	11675000	8071200	10554000	8542400	-0.305077	23.1788	Keep	Keep	Discard
TTHERM_00736480	TTHERM_00736480	>TTHERM_00736480|60S ribosomal protein L5	34.453	0	86.269		1	13	13	13	41.9	14	16	90684000	57542000	80708000	65110000	-0.309833	26.1113	Keep	Keep	Keep
TTHERM_00488340	TTHERM_00488340	>TTHERM_00488340|60S ribosomal protein L18	25.417	0	48.008		1	6	6	6	19.9	14	12	157800000	100100000	140820000	113440000	-0.311922	26.9133	Keep	Keep	Keep
TTHERM_000931898	TTHERM_000931898	>TTHERM_000931898|signal peptide-binding domain protein	35.423	0	44.897		1	7	7	7	28.4	5	7	24792000	14843000	20128000	16158000	-0.316956	24.1042	Keep	Keep	Keep
TTHERM_00420000	TTHERM_00420000	>TTHERM_00420000|predicted protein	59.048	0	63.873		1	9	9	9	17.6	8	8	38530000	19890000	31398000	24947000	-0.331806	24.7383	Keep	Keep	Keep
TTHERM_00318730	TTHERM_00318730	>TTHERM_00318730|RNA recognition motif protein	62.417	0	222.41		1	18	18	18	35.1	34	41	580609984	362720000	518260000	410860000	-0.33503	28.7816	Keep	Keep	Keep
TTHERM_00123950;TTHERM_00123940;TTHERM_00123930;TTHERM_00123920;TTHERM_00123910	TTHERM_00123950;TTHERM_00123940;TTHERM_00123930;TTHERM_00123920;TTHERM_00123910	>TTHERM_00123950|hypothetical protein;>TTHERM_00123940|hypothetical protein;>TTHERM_00123930|hypothetical protein;>TTHERM_00123920|hypothetical protein;>TTHERM_00123910|hypothetical protein	40.226	0	13.439		5	2	2	2	9.6	2	2	4500000	2806400	3990600	3140600	-0.345566	21.7554	Keep	Keep	Discard
TTHERM_00558120	TTHERM_00558120	>TTHERM_00558120|hypothetical protein	39.531	0	13.393		1	2	2	2	5.3	1	2	3019200	1705400	2591900	2033100	-0.350328	21.1304	Keep	Keep	Discard
TTHERM_00105110;TTHERM_00125640;TTHERM_01080440;TTHERM_00558440;TTHERM_01044390	TTHERM_00105110	>TTHERM_00105110|heat shock 70 kDa protein	71.44	0	277.92		5	32	32	31	44	39	44	732809984	460140000	669049984	523990016	-0.352575	29.1412	Keep	Keep	Keep
TTHERM_01145000	TTHERM_01145000	>TTHERM_01145000|thioredoxin protein	26.98	0	14.34		1	2	2	2	8.5	3	3	11554000	6916900	9577100	7432800	-0.365685	23.0083	Keep	Keep	Keep
TTHERM_00049290	TTHERM_00049290	>TTHERM_00049290|SAC3/GANP family protein	86.034	0	100.64		1	15	15	15	17	8	16	117170000	75897000	112070000	84507000	-0.407257	26.5362	Keep	Keep	Keep
TTHERM_00105330	TTHERM_00105330	>TTHERM_00105330|40S ribosomal protein S28e, putative	7.6148	0	12.033		1	2	2	2	33.8	2	2	8722100	4699700	6776600	5109100	-0.407494	22.4884	Keep	Keep	Discard
TTHERM_00899460	TTHERM_00899460	>TTHERM_00899460|peroxisomal 3-ketoacyl-CoA thiolase B	44.109	0	28.01		1	4	4	4	12.5	3	2	6818800	3696700	6602300	4959600	-0.412745	22.4482	Keep	Keep	Keep
TTHERM_00151810	TTHERM_00151810	>TTHERM_00151810|elongation factor Tu protein	49.102	0	27.713		1	4	4	4	10.3	4	2	10162000	5573800	8461300	6281500	-0.42977	22.7976	Keep	Keep	Keep
TTHERM_00038880	TTHERM_00038880	>TTHERM_00038880|carboxy-terminal crystallin fold protein 9p	49.944	0	270.01		1	17	17	17	48.3	31	38	1221699968	738950016	1155800064	857710016	-0.43033	29.8911	Keep	Keep	Keep	148
TTHERM_00670209	TTHERM_00670209	>TTHERM_00670209|peptidyl-tRNA hydrolase	24.446	0	30.196		1	5	5	5	34.2	2	5	10287000	5601400	8963000	6649400	-0.430758	22.8802	Keep	Keep	Keep
TTHERM_00471090	TTHERM_00471090	>TTHERM_00471090|40S ribosomal protein S7	23.188	0	89.251		1	9	9	9	41.1	15	15	252390000	143210000	224450000	164940000	-0.444454	27.5196	Keep	Keep	Keep
TTHERM_01014750;TTHERM_01014740	TTHERM_01014750	>TTHERM_01014750|chaperone protein DnaK	70.549	0	105.73		2	13	13	13	24.3	4	8	18801000	8913700	18722000	13716000	-0.448875	23.9338	Keep	Keep	Keep
TTHERM_00188950	TTHERM_00188950	>TTHERM_00188950|hypothetical protein	57.117	0	26.963		1	4	4	4	6.9	3	4	7460400	4058600	6435100	4674500	-0.461151	22.387	Keep	Keep	Keep
TTHERM_00190950;TTHERM_00372480	TTHERM_00190950	>TTHERM_00190950|macronuclear actin	42.042	0	79.191		2	11	11	11	39.9	7	10	109950000	66056000	105160000	76283000	-0.463152	26.4164	Keep	Keep	Keep
TTHERM_000441959	TTHERM_000441959	>TTHERM_000441959|sperm-tail PG-rich repeat protein	31.777	0	20.755		1	3	3	3	18.5	1	3	4875900	2530000	4161100	2996400	-0.473734	21.7517	Keep	Keep	Keep
TTHERM_00112700;TTHERM_00112710	TTHERM_00112700	>TTHERM_00112700|hypothetical protein	20.155	0	26.534		2	4	4	4	28.7	3	4	24202000	13457000	21895000	15762000	-0.474152	24.147	Keep	Keep	Keep
TTHERM_00590080	TTHERM_00590080	>TTHERM_00590080|pre-mRNA cleavage complex II protein Clp1	83.494	0	48.617		1	8	8	8	12.9	3	8	35136000	19084000	30662000	21982000	-0.480129	24.6299	Keep	Keep	Keep
TTHERM_00036890	TTHERM_00036890	>TTHERM_00036890|hypothetical protein	44.866	0	38.107		1	6	6	6	15	2	4	14395000	7526900	12154000	8681200	-0.485464	23.2922	Keep	Keep	Keep
TTHERM_000849319	TTHERM_000849319	>TTHERM_000849319|hypothetical protein	55.481	0	38.845		1	6	6	6	16.4	3	6	11530000	5431300	8971300	6381400	-0.491444	22.8512	Keep	Keep	Keep
TTHERM_00221120	TTHERM_00221120	>TTHERM_00221120|granule tip protein	89.308	0	229.68		1	24	24	17	38.5	31	34	680380032	379510016	581409984	411350016	-0.499189	28.8654	Keep	Keep	Keep
TTHERM_00926980	TTHERM_00926980	>TTHERM_00926980|acetyl-CoA acyltransferase	56.493	0	41.832		1	7	7	7	16.2	5	5	23055000	12482000	19680000	13897000	-0.501957	23.9793	Keep	Keep	Keep
TTHERM_00102779	TTHERM_00102779	>TTHERM_00102779|papain family cysteine protease	65.566	0	18.433		1	3	3	3	7	1	3	6985600	4475000	6357300	4486200	-0.50292	22.3485	Keep	Keep	Keep
TTHERM_00216010	TTHERM_00216010	>TTHERM_00216010|Bmh1 14-3-3 family protein	28.131	0	201.89		1	21	21	19	66.4	2	3	16272000	8364100	19565000	13696000	-0.514521	23.9645	Keep	Keep	Keep
TTHERM_00655440	TTHERM_00655440	>TTHERM_00655440|starch-binding domain protein	32.245	0	98.171		1	8	8	8	50	6	8	32866000	16753000	28228000	19665000	-0.521498	24.4899	Keep	Keep	Keep	219
TTHERM_00938820	TTHERM_00938820	>TTHERM_00938820|elongation factor 2, putative	93.439	0	85.105		1	13	13	12	17.4	3	6	29093000	16185000	25701000	17904000	-0.521542	24.3545	Keep	Keep	Keep
TTHERM_00655820	TTHERM_00655820	>TTHERM_00655820|translation elongation factor EF-1alpha	48.36	0	75.91		1	11	11	11	27.6	11	11	106230000	67107000	100180000	69712000	-0.523117	26.3165	Keep	Keep	Keep
TTHERM_01002860	TTHERM_01002860	>TTHERM_01002860|carboxy-terminal crystallin fold protein	48.095	0	165.05		1	16	16	16	43.9	25	32	742670016	463710016	719200000	499320000	-0.526428	29.1586	Keep	Keep	Keep
TTHERM_00016320	TTHERM_00016320	>TTHERM_00016320|hypothetical protein	31.873	0	106.92		1	10	10	10	37.6	10	13	82289000	35831000	66762000	46291000	-0.528296	25.7284	Keep	Keep	Keep
TTHERM_00486740	TTHERM_00486740	>TTHERM_00486740|KOW motif protein	43.269	0	32.87		1	5	5	5	13.8	2	6	37639000	20682000	34511000	23749000	-0.539188	24.771	Keep	Keep	Keep
TTHERM_00836580	TTHERM_00836580	>TTHERM_00836580|tubulin	49.57	0	166.51		1	17	17	17	39.5	19	27	240540000	128180000	199100000	137010000	-0.539213	27.2993	Keep	Keep	Keep
TTHERM_00151210	TTHERM_00151210	>TTHERM_00151210|splicing factor u2af large subunit	63.961	0	181.85		1	23	23	23	39.5	21	34	578129984	310910016	518980000	355750016	-0.544815	28.6787	Keep	Keep	Keep
TTHERM_01084370	TTHERM_01084370	>TTHERM_01084370|sarco/endoplasmic reticulum calcium-translocating P-type ATPase	115.28	0	76.253		1	9	9	9	12.2	2	11	26414000	12425000	22121000	15020000	-0.558531	24.1197	Keep	Keep	Keep
TTHERM_00923120	TTHERM_00923120	>TTHERM_00923120|DEAD/DEAH-box helicase	64.436	0	95.018		1	13	13	13	26.9	6	13	57383000	26808000	48773000	32984000	-0.564316	25.2574	Keep	Keep	Keep
TTHERM_00757550	TTHERM_00757550	>TTHERM_00757550|peptidyl-prolyl cis-trans isomerase, cyclophilin-type protein, putative	64.103	0	45.05		1	7	7	7	18.6	1	6	14006000	8402000	12123000	8158000	-0.571461	23.2455	Keep	Keep	Keep
TTHERM_00318610	TTHERM_00318610	>TTHERM_00318610|Ras-induced vulval development antagonist protein	57.944	0	36.832		1	6	6	6	10.1	5	6	31602000	15550000	27340000	18287000	-0.580194	24.4144	Keep	Keep	Keep
TTHERM_00023980	TTHERM_00023980	>TTHERM_00023980|GTP-binding nuclear protein Ran-1	25.649	0	40.479		1	6	6	6	25.8	4	3	23023000	12349000	21551000	14158000	-0.606138	24.0582	Keep	Keep	Keep
CON__P13645;CON__A2A4G1;CON__P02535-1;CON__Q7Z3Z0;CON__Q7Z3Y8;CON__Q148H6;CON__Q7Z3Y9;CON__Q9Z2K1;CON__Q3ZAW8;CON__Q7Z3Y7	CON__P13645	>P13645 SWISS-PROT:P13645 Tax_Id=9606 Gene_Symbol=KRT10 Keratin, type I cytoskeletal 10	59.51	0	45.564	+	10	6	5	4	11.6	4	7	31246000	17231000	26268000	17215000	-0.60964	24.342	Keep	Keep	Keep
TTHERM_00257230	TTHERM_00257230	>TTHERM_00257230|high mobility group (HMG) box protein	29.577	0	81.216		1	8	8	8	20.9	13	18	119710000	59846000	103310000	67579000	-0.612333	26.3162	Keep	Keep	Keep
TTHERM_00326850	TTHERM_00326850	>TTHERM_00326850|ser/thr phosphatase family protein	42.902	0	13.565		1	2	2	2	7.2	1	2	5332000	2536500	4787200	3036100	-0.656961	21.8623	Keep	Keep	Discard
TTHERM_00343520	TTHERM_00343520	>TTHERM_00343520|hypothetical protein	49.851	0	11.384		1	2	2	2	5.8	1	2	4197900	1714300	3803300	2321200	-0.712381	21.5026	Keep	Keep	Discard
TTHERM_01054220	TTHERM_01054220	>TTHERM_01054220|50S ribosomal protein L1P	30.414	0	17.863		1	3	3	3	11.4	1	3	5092400	2957100	5063700	3081400	-0.716606	21.9135	Keep	Keep	Keep
TTHERM_00326790	TTHERM_00326790	>TTHERM_00326790|hypothetical protein	51.208	0	38.809		1	5	5	5	13.9	2	7	13542000	5964200	11250000	6836700	-0.718553	23.0641	Keep	Keep	Keep
TTHERM_00675620	TTHERM_00675620	>TTHERM_00675620|rRNA-processing protein Fcf1- and Utp23-like PIN domain protein	32.528	0	7.3137		1	1	1	1	4.3	1	2	2975500	1638400	2716800	1646400	-0.722593	21.0122	Discard	Keep	Discard
TTHERM_000312879	TTHERM_000312879	>TTHERM_000312879|glycoside hydrolase family 85 protein	120.57	0	64.02		1	8	8	8	8.1	2	5	21834000	10316000	19710000	11806000	-0.739407	23.8627	Keep	Keep	Keep
TTHERM_00701150	TTHERM_00701150	>TTHERM_00701150|glycerophosphodiester phosphodiesterase	39.991	0	27.691		1	4	4	4	15	2	5	18076000	3934400	14500000	8615900	-0.750978	23.4141	Keep	Keep	Keep
TTHERM_00426320	TTHERM_00426320	>TTHERM_00426320|SCF ubiquitin ligase complex protein	18.972	0	22.524		1	3	3	3	22.3	1	3	5969600	2603100	5323400	3065400	-0.796272	21.9458	Keep	Keep	Keep
TTHERM_00433730	TTHERM_00433730	>TTHERM_00433730|hypothetical protein	39.449	0	53.643		1	6	6	6	27.1	2	3	8722100	3713500	7528300	4316600	-0.802429	22.4427	Keep	Keep	Keep
TTHERM_00471820	TTHERM_00471820	>TTHERM_00471820|high mobility group (HMG)-box protein	77.711	0	104.93		1	8	8	8	11.7	4	12	91550000	29961000	70675000	39755000	-0.830065	25.6597	Keep	Keep	Keep
TTHERM_00344030	TTHERM_00344030	>TTHERM_00344030|NAD-dependent isocitrate dehydrogenase	55.555	0	13.613		1	2	2	2	5.5	1	2	3638500	1473200	3124000	1728700	-0.853706	21.1481	Keep	Keep	Discard
TTHERM_00606960	TTHERM_00606960	>TTHERM_00606960|cell surface immobilization antigen	33.124	0	32.959		1	3	3	3	19.8	1	3	6160600	1878700	4942600	2677400	-0.884438	21.7946	Keep	Keep	Keep
TTHERM_01013150	TTHERM_01013150	>TTHERM_01013150|DnaJ domain protein	36.488	0	19.091		1	3	3	3	11.4	2	3	8913300	3613500	7797200	4216600	-0.886877	22.4511	Keep	Keep	Keep
TTHERM_00835110	TTHERM_00835110	>TTHERM_00835110|Tetrahymena thermophila SB210 MAC (JCVI) hypothetical protein (215 aa)	25.12	0	69.065		1	10	10	10	23.4	13	13	478369984	196480000	440500000	231850000	-0.925951	28.2516	Keep	Keep	Keep
TTHERM_00648930	TTHERM_00648930	>TTHERM_00648930|translation initiation factor, putative	154.38	0	323.31		1	84	84	84	61	160	231	8776899584	3691500032	7879300096	4028900096	-0.96768	32.3916	Keep	Keep	Keep
TTHERM_00437630	TTHERM_00437630	>TTHERM_00437630|hypothetical protein	20.323	0	17.754		1	2	2	2	11.7	1	2	2656800	1125600	2507600	1086700	-1.20635	20.6547	Keep	Keep	Discard
TTHERM_00275740	TTHERM_00275740	>TTHERM_00275740|clathrin heavy chain	197.16	0	39.653		1	6	6	6	4.9	1	2	6960900	2159300	6884100	2846000	-1.27433	22.0777	Keep	Keep	Discard
TTHERM_00384910	TTHERM_00384910	>TTHERM_00384910|basal body centrin protein	19.38	0	19.698		1	3	3	3	20.4	1	3	12961000	2358400	11695000	4172500	-1.48691	22.7359	Keep	Keep	Keep
TTHERM_01087820	TTHERM_01087820	>TTHERM_01087820|transmembrane protein, putative	194.14	0	28.347		1	4	4	4	2.4	2	4	14237000	3938400	12840000	4488700	-1.51628	22.856	Keep	Keep	Keep
TTHERM_00049220	TTHERM_00049220	>TTHERM_00049220|hypothetical protein	49.594	0	323.31		1	28	28	28	72.8	2	16	115660000	6300500	153780000	35410000	-2.11864	26.137	Keep	Keep	Keep	155;170;297;414
TTHERM_01027520	TTHERM_01027520	>TTHERM_01027520|ubiquitin-conjugating enzyme	57.357	0	100.45		1	10	10	10	24.5	5	9	41754000	18714000	49205000	7845900	-2.64879	24.2279	Keep	Keep	Keep
TTHERM_001151551	TTHERM_001151551	>TTHERM_001151551|small nuclear ribonucleoprotein	9.8122	0.0023095	6.5828		1	1	1	1	12.8	1	0	231650	463970	199180	0	-3.60371	15.8019	Discard	Keep	Discard
TTHERM_00145210	TTHERM_00145210	>TTHERM_00145210|zinc-binding dehydrogenase family oxidoreductase	39.948	0	11.914		1	2	2	2	5.3	2	0	400200	635320	344110	0	-4.39251	16.1962	Keep	Keep	Discard
TTHERM_00756500	TTHERM_00756500	>TTHERM_00756500|hypothetical protein	20.781	0	7.0913		1	1	1	1	9.9	1	0	526240	693050	452480	0	-4.78749	16.3938	Discard	Keep	Discard
TTHERM_000079459	TTHERM_000079459	>TTHERM_000079459|papain family cysteine protease	34.404	0.0042827	6.1889		1	1	1	1	4.7	1	0	535910	0	460790	0	-4.81375	16.4069	Discard	Keep	Discard
TTHERM_00954300	TTHERM_00954300	>TTHERM_00954300|FtsJ-like methyltransferase family protein	110.86	0.0043011	6.2004		1	1	1	1	1.6	1	1	541770	780090	465840	0	-4.82948	16.4147	Discard	Keep	Discard
TTHERM_00068170	TTHERM_00068170	>TTHERM_00068170|25 kDa calcium-binding protein	33.809	0	111.67		1	16	16	16	49.5	2	24	501329984	10553000	427950016	14471000	-4.88621	26.2298	Keep	Keep	Keep
TTHERM_00554590	TTHERM_00554590	>TTHERM_00554590|hypothetical protein	36.146	0.0023641	6.7843		1	1	1	1	4	1	0	669500	764980	575660	0	-5.13486	16.5674	Discard	Keep	Discard
TTHERM_00338320	TTHERM_00338320	>TTHERM_00338320|transmembrane protein, putative	12.975	0.0024331	6.9708		1	1	1	1	10.3	1	0	810490	1195300	696890	0	-5.41057	16.7053	Discard	Keep	Discard
TTHERM_00079270	TTHERM_00079270	>TTHERM_00079270|electron transfer flavoprotein, alpha subunit	36.84	0.0043573	6.2676		1	1	1	1	2.9	1	0	873320	800160	750910	0	-5.51828	16.7591	Discard	Keep	Discard
TTHERM_00285620	TTHERM_00285620	>TTHERM_00285620|NAC domain protein	20.687	0.0023981	6.8877		1	1	1	1	8	1	1	908700	939040	781330	0	-5.57557	16.7878	Discard	Keep	Discard
TTHERM_00837950	TTHERM_00837950	>TTHERM_00837950|60S acidic ribosomal protein	11.652	0	7.7004		1	1	1	1	8.3	1	0	1057500	1803300	909230	0	-5.79429	16.8971	Discard	Keep	Discard
TTHERM_00487090	TTHERM_00487090	>TTHERM_00487090|fructose-bisphosphate aldolase	38.598	0.0023474	6.7561		1	1	1	1	2.5	1	0	1078600	1007100	927380	0	-5.8228	16.9114	Discard	Keep	Discard
TTHERM_00954330	TTHERM_00954330	>TTHERM_00954330|zinc finger protein	12.727	0	7.3033		1	1	1	1	15	1	1	1228700	978480	1056500	0	-6.01086	17.0054	Discard	Keep	Discard
TTHERM_00133690	TTHERM_00133690	>TTHERM_00133690|phenylalanyl-tRNA synthetase alpha chain, putative	59.344	0	7.5119		1	1	1	1	2.5	1	1	1343700	921250	1155300	0	-6.13983	17.0699	Discard	Keep	Discard
TTHERM_00055990	TTHERM_00055990	>TTHERM_00055990|enoyl-CoA hydratase/isomerase	31.312	0.0023202	6.6238		1	1	1	1	4.5	1	1	1393500	1331600	1198200	0	-6.19244	17.0962	Discard	Keep	Discard
TTHERM_00492510	TTHERM_00492510	>TTHERM_00492510|hypothetical protein	16.733	0.0043764	6.2925		1	1	1	1	6.8	1	1	1425600	1123700	1225700	0	-6.22517	17.1126	Discard	Keep	Discard
TTHERM_00037060	TTHERM_00037060	>TTHERM_00037060|TCP-1 (CTT or eukaryotic type II) chaperonin family, theta subunit	99.12	0.0042735	6.1641		1	1	1	1	1.8	1	1	1472800	1210800	1266300	0	-6.27219	17.1361	Discard	Keep	Discard
TTHERM_00193660	TTHERM_00193660	>TTHERM_00193660|vacuolar ATP synthase subunit E	26.85	0	8.6952		1	1	1	1	5.7	1	0	1499800	1121900	1289500	0	-6.29838	17.1492	Discard	Keep	Discard
TTHERM_00441950	TTHERM_00441950	>TTHERM_00441950|sperm-tail PG-rich repeat protein	29.385	0.0024213	6.9104		1	1	1	1	3.7	1	1	1526100	879350	1312200	0	-6.32356	17.1618	Discard	Keep	Discard
TTHERM_01307920	TTHERM_01307920	>TTHERM_01307920|transmembrane protein, putative	292.06	0.002331	6.6726		1	1	1	1	0.3	1	2	1708600	1793200	1469100	0	-6.4865	17.2432	Discard	Keep	Discard
TTHERM_01071430	TTHERM_01071430	>TTHERM_01071430|transmembrane protein, putative	44.235	0	13.025		1	2	2	2	5.6	1	3	2717100	967180	2286400	0	-7.12465	17.5623	Keep	Keep	Keep
TTHERM_01008630	TTHERM_01008630	>TTHERM_01008630|squalene-tetrahymanol cyclase	76.02	0.008316	6.0467		1	1	1	1	1.5	1	1	2695900	2472100	2318100	0	-7.14451	17.5723	Discard	Keep	Discard
TTHERM_000570549	TTHERM_000570549	>TTHERM_000570549|histone H3.4	15.429	0	10.989		1	2	2	2	13.2	1	0	2754500	4395900	2368400	0	-7.17548	17.5877	Keep	Keep	Discard
TTHERM_00569470	TTHERM_00569470	>TTHERM_00569470|transmembrane protein, putative	26.658	0.0084388	6.0957		1	1	1	1	3.5	1	1	3267300	3564300	2809300	0	-7.42178	17.7109	Discard	Keep	Discard
CON__Q2UVX4	CON__Q2UVX4	>Q2UVX4 SWISS-PROT:Q2UVX4 (Bos taurus) Complement C3 precursor	187.37	0.0024272	6.9338	+	1	1	1	1	0.6	1	1	3553300	3013800	3055200	0	-7.54284	17.7714	Discard	Keep	Discard
TTHERM_01043100	TTHERM_01043100	>TTHERM_01043100|Elf1-like transcription elongation factor	12.499	0	7.8285		1	1	1	1	11.9	1	1	3573300	1916600	3072500	0	-7.55098	17.7755	Discard	Keep	Discard
TTHERM_00106969	TTHERM_00106969	>TTHERM_00106969|50S ribosomal protein L17	27.65	0.0043668	6.2697		1	1	1	1	3.8	1	0	3608700	1982400	3102900	0	-7.56519	17.7826	Discard	Keep	Discard
TTHERM_00579270	TTHERM_00579270	>TTHERM_00579270|protein transporter SEC61 subunit gamma	8.0855	0	42.191		1	1	1	1	17.8	1	1	5170900	4728300	4446100	0	-8.08411	18.042	Discard	Keep	Discard
TTHERM_00877020	TTHERM_00877020	>TTHERM_00877020|dolichyl-diphosphooligosaccharide-protein glycosyltransferase subunit STT3A	91.243	0	19.04		1	3	3	3	5.2	1	3	5796800	956120	4868000	0	-8.2149	18.1075	Keep	Keep	Keep
TTHERM_00155550	TTHERM_00155550	>TTHERM_00155550|50S ribosome-binding GTPase	198.14	0.004329	6.2547		1	1	1	1	0.5	1	1	7370900	4823000	6337700	0	-8.59553	18.2978	Discard	Keep	Discard
TTHERM_00322930	TTHERM_00322930	>TTHERM_00322930|hypothetical protein	77.871	0.004386	6.3206		1	1	1	1	1.2	2	0	8427400	6278900	7246200	0	-8.78879	18.3944	Discard	Keep	Discard
TTHERM_00245510	TTHERM_00245510	>TTHERM_00245510|hypothetical protein	68.946	0	10.861		1	1	1	1	1.9	2	1	8630300	19181000	7420600	0	-8.8231	18.4115	Discard	Keep	Discard
TTHERM_00491130	TTHERM_00491130	>TTHERM_00491130|cell surface immobilization antigen SerH6, putative	11.16	0	22.248		1	1	1	1	17.4	1	1	9463400	7366000	8136900	0	-8.95605	18.478	Discard	Keep	Discard
TTHERM_000419789	TTHERM_000419789	>TTHERM_000419789|hypothetical protein	16.113	0.0045662	6.4932		1	1	1	1	9	1	1	16561000	13900000	14240000	0	-9.76345	18.8817	Discard	Keep	Discard
TTHERM_00456810	TTHERM_00456810	>TTHERM_00456810|hypothetical protein	83.975	0.0063694	6.1105		1	1	1	1	1.1	1	1	164050000	139220000	141060000	0	-13.0717	20.5359	Discard	Keep	Discard

## Sheet: Scc2-4h
															Quality filters		MS/MS count (number of peptide spectrum matches)		LFQ intensity (intensities normalized across samples)		Imputed Log2 LFQ intensity (missing values replaced with 18.5)		Log2 LFQ ratio	Log2 Mean LFQ intensity
Protein IDs	Majority protein IDs	Fasta headers	Mol. weight [kDa]	Q-value	Score	Potential contaminant	Only identified by site	Number of proteins	Peptides	Razor + unique peptides	Unique peptides	Sequence coverage [%]	Intensity	MS/MS count	Filter: min 1 valid LFQ value	Filter: min. 2 unique+razor peptides, min. 3 MS/MS counts	MS/MS count Scc2	MS/MS count WT	LFQ intensity Scc2	LFQ intensity WT	Imputed Log2 LFQ intensity Scc2	Imputed Log2 LFQ intensity WT	Scc2 / WT	(Scc2+WT)/2	Phospho (STY) site positions
TTHERM_00678460	TTHERM_00678460	hypothetical protein	180.42	0	323.31			1	108	108	108	60.4	21304000000	330	Keep	Keep	330	0	20462999552	1619100	34.2523	20.6268	13.6255	27.4395	481;1052;1416;1481
TTHERM_00540050	TTHERM_00540050	proteinase inhibitor I4 serpin	42.329	0	3.5329			1	2	2	2	6.7	18167000	3	Keep	Keep	1	2	8583100	0	23.0331	18.5	4.53307	20.7665
TTHERM_01099010	TTHERM_01099010	glutathione peroxidase	19.522	0	5.0227			1	2	2	2	13.7	5895800	3	Keep	Keep	2	1	4900400	0	22.2245	18.5	3.72447	20.3622
TTHERM_00086740	TTHERM_00086740	transmembrane protein, putative	249.44	0	4.0074			1	3	3	3	1.7	7990000	3	Keep	Keep	3	0	4194100	0	21.9999	18.5	3.49993	20.25
TTHERM_00506900;TTHERM_00503912;TTHERM_00503901;TTHERM_000503900	TTHERM_00506900	piwi-like Twi9p protein	92.064	0	4.5828			4	3	3	3	4.3	7530900	4	Keep	Keep	2	2	3863300	0	21.8814	18.5	3.3814	20.1907
TTHERM_00641240	TTHERM_00641240	2,3-bisphosphoglycerate-dependent phosphoglycerate mutase	31.639	0	3.145			1	2	2	2	8	5043800	3	Keep	Keep	2	1	2212000	0	21.0769	18.5	2.57692	19.7885
TTHERM_01513260;TTHERM_000732901	TTHERM_01513260	FAD-dependent pyridine nucleotide-disulfide oxidoreductase	49.352	0	64.818			2	18	18	18	44.9	315750000	33	Keep	Keep	20	13	177200000	69541000	27.4008	26.0514	1.34944	26.7261
TTHERM_00415650	TTHERM_00415650	hypothetical protein	35.779	0	91.458			1	14	14	14	47.4	297150000	25	Keep	Keep	15	10	157120000	65893000	27.2273	25.9736	1.25367	26.6005
TTHERM_00962060;TTHERM_00962070	TTHERM_00962060;TTHERM_00962070	aldo/keto reductase family oxidoreductase;aldo/keto reductase family oxidoreductase	41.15	0	157.63			2	27	27	12	59.9	8277100000	160	Keep	Keep	86	74	4151600128	1763699968	31.951	30.716	1.23506	31.3335
TTHERM_00161060	TTHERM_00161060	40S ribosomal protein S12	13.81	0	91.838			1	11	11	11	68.3	1579300000	39	Keep	Keep	22	17	835590016	361680000	29.6382	28.4301	1.20808	29.0342
TTHERM_00059529	TTHERM_00059529	alpha/beta fold hydrolase	44.356	0	11.099			1	5	5	5	14.9	22487000	6	Keep	Keep	5	1	12622000	5551100	23.5894	22.4043	1.1851	22.9969
TTHERM_00831570	TTHERM_00831570	hypothetical protein	78.234	0	42.077			1	20	6	3	35.4	41028000	10	Keep	Keep	7	3	18279000	8174700	24.1237	22.9627	1.16095	23.5432
TTHERM_01104920	TTHERM_01104920	developmentally-regulated GTP-binding protein	41.568	0	3.5431			1	2	2	2	8.2	4828900	3	Keep	Keep	2	1	2372600	1103500	21.178	20.0737	1.10438	20.6258
TTHERM_00058610;TTHERM_00558640	TTHERM_00058610	cytosol aminopeptidase	54.745	0	63.514			2	21	21	21	48.1	489270000	45	Keep	Keep	25	20	242230000	113350000	27.8518	26.7562	1.09559	27.304
TTHERM_00581980	TTHERM_00581980	Trk system potassium uptake protein TrkA, amine-terminal domain protein	31.571	0	6.791			1	5	4	4	19.1	20636000	4	Keep	Keep	3	1	10363000	4960300	23.3049	22.242	1.06294	22.7735
TTHERM_01345800	TTHERM_01345800	casein kinase II alpha subunit	45.018	0	3.019			1	2	2	2	6.3	4208400	3	Keep	Keep	2	1	2078200	1046200	20.9869	19.9967	0.990175	20.4918
TTHERM_01347950	TTHERM_01347950	SNF2 family amine-terminal domain protein	125.52	0	62.141			1	11	11	11	12.9	47104000	14	Keep	Keep	8	6	23507000	11850000	24.4866	23.4984	0.988203	23.9925
TTHERM_00053800	TTHERM_00053800	peroxisomal alkyldihydroxyacetonephosphate synthase	67.54	0	4.8054			1	3	3	3	7.9	11531000	4	Keep	Keep	2	2	5466900	2765900	22.3823	21.3993	0.982975	21.8908
TTHERM_00056140	TTHERM_00056140	glutamylglutaminyl-tRNA synthetase protein	89.133	0	4.3202			1	2	2	2	3.6	7403900	3	Keep	Keep	1	2	3749800	1934900	21.8384	20.8838	0.954556	21.3611
TTHERM_00487090	TTHERM_00487090	fructose-bisphosphate aldolase	38.598	0	19.844			1	7	7	7	25.6	99489000	15	Keep	Keep	8	7	47438000	25308000	25.4995	24.5931	0.90645	25.0463
TTHERM_00821930	TTHERM_00821930	antioxidant, AhpC/TSA family protein	25.88	0	4.595			1	2	2	2	8	29802000	6	Keep	Keep	3	3	14189000	7628500	23.7583	22.863	0.895302	23.3106
TTHERM_00535390	TTHERM_00535390	hypothetical protein	116.26	0	42.57			1	16	16	16	18.5	113590000	27	Keep	Keep	15	12	54250000	29852000	25.6931	24.8313	0.861795	25.2622
TTHERM_00794530	TTHERM_00794530	purine nucleoside phosphorylase	29.916	0	61.646			1	13	13	13	59.7	217610000	36	Keep	Keep	21	15	79617000	44346000	26.2466	25.4023	0.844273	25.8244
TTHERM_00149570	TTHERM_00149570	hypothetical protein	42.838	0	11.123			1	2	2	2	7.2	13854000	3	Keep	Keep	2	1	6477000	3616600	22.6269	21.7862	0.840691	22.2066
TTHERM_00047070	TTHERM_00047070	V-type proton ATPase subunit F	13.766	0	7.9749			1	4	4	4	47.2	56361000	8	Keep	Keep	4	4	26759000	14997000	24.6735	23.8382	0.83535	24.2558
TTHERM_00327270	TTHERM_00327270	clathrin assembly small subunit protein	17.088	0	4.6469			1	3	3	3	15.5	41125000	5	Keep	Keep	2	3	18932000	10651000	24.1743	23.3445	0.829838	23.7594
TTHERM_00954380	TTHERM_00954380	oxoglutarate dehydrogenase (succinyl-transferring), E1 component	109.48	0	16.887			1	6	6	6	7.8	28181000	8	Keep	Keep	5	3	13663000	7778600	23.7038	22.8911	0.812693	23.2974
TTHERM_01640980;TTHERM_01644000;TTHERM_001541733;TTHERM_01558020;TTHERM_01620830;TTHERM_01948320;TTHERM_01541760;TTHERM_02548190;TTHERM_002653508;TTHERM_02370050;TTHERM_01558040;REV__TTHERM_00673410	TTHERM_01640980;TTHERM_01644000;TTHERM_001541733;TTHERM_01558020;TTHERM_01620830	kinase domain protein;kinase domain protein;kinase domain protein;kinase domain protein;kinase domain protein	67.241	0	44.609			12	16	16	10	30.7	240330000	25	Keep	Keep	11	14	110010000	62927000	26.7131	25.9072	0.805885	26.3101
TTHERM_00925340	TTHERM_00925340	lipid A-disaccharide synthase	59.233	0	8.2496			1	5	5	5	9.9	18732000	6	Keep	Keep	4	2	8478300	4871000	23.0153	22.2158	0.799557	22.6156
TTHERM_00780960;TTHERM_00780950	TTHERM_00780960;TTHERM_00780950	60S ribosomal protein L27;Tetrahymena thermophila SB210 MAC (JCVI) hypothetical protein (118 aa)	16.728	0	48.59			2	10	10	10	42.4	4171700000	55	Keep	Keep	26	29	1770499968	1023100032	30.7215	29.9303	0.79121	30.3259
TTHERM_01276320	TTHERM_01276320	hypothetical protein	125.25	0	8.5005			1	3	3	3	3.5	10147000	7	Keep	Keep	3	4	4080000	2365100	21.9601	21.1735	0.786669	21.5668
TTHERM_001663099;TTHERM_001504069;TTHERM_01663090;TTHERM_002653347;TTHERM_000633271;TTHERM_00633310;TTHERM_01564120;TTHERM_01695310;TTHERM_00958760;TTHERM_01504060;TTHERM_00958790;TTHERM_01504050;TTHERM_01582400;TTHERM_001692290;TTHERM_01565130;TTHERM_01246670;TTHERM_01618810;TTHERM_01246690;TTHERM_01377900;TTHERM_00935420;TTHERM_02650290;TTHERM_01582390;TTHERM_02293890;TTHERM_01610750;TTHERM_024…	TTHERM_001663099;TTHERM_001504069;TTHERM_01663090;TTHERM_002653347	kinase domain protein;kinase domain protein;Tetrahymena thermophila SB210 MAC (JCVI) Protein kinase domain containing protein (241 aa);kinase domain protein	55.987	0	51.737			37	12	12	11	26	93510000	19	Keep	Keep	14	5	43369000	25155000	25.3702	24.5843	0.78582	24.9773
TTHERM_00439000	TTHERM_00439000	ferrochelatase	42.304	0	40.898			1	7	7	7	27.9	85423000	15	Keep	Keep	8	7	40096000	23267000	25.2569	24.4718	0.785172	24.8644
TTHERM_00105330	TTHERM_00105330	40S ribosomal protein S28e, putative	7.6148	0	6.7622			1	3	3	3	44.1	627610000	16	Keep	Keep	6	10	201170000	117190000	27.5838	26.8043	0.779566	27.1941
TTHERM_00859260	TTHERM_00859260	EF-1 guanine nucleotide exchange domain protein	39.454	0	4.096			1	3	3	3	10	20427000	5	Keep	Keep	3	2	8992800	5273600	23.1003	22.3304	0.769983	22.7154
TTHERM_00476810	TTHERM_00476810	Mov34/MPN/PAD-1 family: proteasomal regulatory protein rpn11 and signalosome complex protein	35.771	0	7.1074			1	2	2	2	8.7	12532000	4	Keep	Keep	2	2	5632100	3382700	22.4252	21.6897	0.735498	22.0575
TTHERM_00569210	TTHERM_00569210	glutathione S-transferase, amine-terminal domain protein	23.498	0	28.388			1	9	8	8	52.5	16272000000	39	Keep	Keep	22	17	7261400064	4395899904	32.7576	32.0335	0.724087	32.3956
TTHERM_01266070	TTHERM_01266070	protein phosphatase 2A regulatory B subunit, B56 family protein	66.124	0	10.679			1	6	6	6	12	26514000	8	Keep	Keep	4	4	12383000	7497700	23.5619	22.838	0.723841	23.1999
TTHERM_01129660	TTHERM_01129660	60S ribosomal protein L36	18.249	0	12.822			1	7	7	7	22.8	2474700000	25	Keep	Keep	12	13	1020499968	618910016	29.9266	29.2051	0.721474	29.5659
TTHERM_00827010	TTHERM_00827010	Tetrahymena thermophila SB210 MAC (JCVI) hypothetical protein (230 aa)	26.531	0	57.924			1	14	14	14	68.6	240250000	35	Keep	Keep	19	16	98801000	59956000	26.558	25.8374	0.720621	26.1977
TTHERM_00340060	TTHERM_00340060	M20/M25/M40 family peptidase	53.604	0	13.093			1	5	5	5	15.2	12690000	7	Keep	Keep	3	4	5606800	3414600	22.4187	21.7033	0.715462	22.061
TTHERM_000145059;TTHERM_00145070;TTHERM_00145060	TTHERM_000145059	zinc-binding dehydrogenase family oxidoreductase	35.787	0	13.495			3	6	6	6	25.5	46295000	8	Keep	Keep	5	3	20673000	12599000	24.3012	23.5868	0.714439	23.944
TTHERM_00581990TrksystempotassiumuptakeproteinTrkA,amine-terminaldomainprotein	TTHERM_00581990TrksystempotassiumuptakeproteinTrkA,amine-terminaldomainprotein		31.869	0	73.549			1	15	15	9	64.7	307710000	23	Keep	Keep	10	13	133650000	81519000	26.9939	26.2806	0.713251	26.6373
TTHERM_00388170;TTHERM_00388160	TTHERM_00388170;TTHERM_00388160	Tetrahymena thermophila SB210 MAC (JCVI) hypothetical protein (451 aa);MFS transporter	52.512	0	4.3557			2	2	2	2	6.2	6154200	4	Keep	Keep	2	2	2764300	1686600	21.3985	20.6857	0.712797	21.0421
TTHERM_00649110	TTHERM_00649110	26S proteasome non-ATPase regulatory subunit 8	31.137	0	20.5			1	7	7	7	30.4	54396000	11	Keep	Keep	6	5	24154000	14755000	24.5258	23.8147	0.711058	24.1702
TTHERM_01194830	TTHERM_01194830	antioxidant, AhpC/TSA family protein	22.869	0	16.391			1	4	4	4	31.5	47402000	8	Keep	Keep	4	4	21287000	13068000	24.3435	23.6395	0.703934	23.9915
TTHERM_00849260	TTHERM_00849260	hypothetical protein	64.793	0	67.394			1	9	9	9	19.5	46056000	10	Keep	Keep	5	5	20164000	12509000	24.2653	23.5765	0.688814	23.9209
TTHERM_00475140	TTHERM_00475140	protein disulfide-isomerase	53.809	0	34.781			1	8	8	8	28.9	47935000	10	Keep	Keep	6	4	21748000	13592000	24.3744	23.6962	0.678125	24.0353
TTHERM_00628709	TTHERM_00628709	50S ribosomal protein L7Ae	13.91	0	6.3829			1	2	2	2	18.9	152040000	6	Keep	Keep	3	3	65657000	41108000	25.9684	25.2929	0.67553	25.6307
TTHERM_00267990	TTHERM_00267990	26S proteasome regulatory particle non-ATPase subunit	36.679	0	16.173			1	5	5	5	16	57210000	9	Keep	Keep	4	5	24943000	15709000	24.5721	23.9051	0.667044	24.2386
TTHERM_00572190	TTHERM_00572190	hypothetical protein	67.106	0	5.9383			1	4	4	4	7.9	15922000	3	Keep	Keep	1	2	6976500	4414100	22.7341	22.0737	0.660383	22.4039
TTHERM_00283890	TTHERM_00283890	L-isoaspartate O-methyltransferase	29.538	0	20.657			1	5	5	5	29	49289000	7	Keep	Keep	4	3	20903000	13249000	24.3172	23.6594	0.657827	23.9883
TTHERM_00334360	TTHERM_00334360	enoyl-(acyl carrier) reductase	31.059	0	17.262			1	7	7	7	27.6	39393000	9	Keep	Keep	6	3	17247000	10957000	24.0398	23.3853	0.654493	23.7126
TTHERM_00499300;TTHERM_000774820;TTHERM_00193520;TTHERM_00486600;TTHERM_00252430;TTHERM_01104900;TTHERM_00688470;TTHERM_00355100;TTHERM_00420340;TTHERM_00565600;TTHERM_00531870;TTHERM_00492830;TTHERM_00850620;TTHERM_00919540	TTHERM_00499300	outer arm dynein beta heavy chain	529.52	0	10.301			14	5	5	5	1.3	14038000	9	Keep	Keep	4	5	6079500	3879100	22.5355	21.8873	0.64823	22.2114
TTHERM_00455570	TTHERM_00455570	C2 domain protein	71.999	0	3.5302			1	3	3	3	5.7	16730000	3	Keep	Keep	2	1	7519200	4801100	22.8422	22.1949	0.647215	22.5185
TTHERM_00138370	TTHERM_00138370	ubiquitin-like modifier-activating enzyme	76.269	0	25.581			1	8	8	8	13.3	51988000	12	Keep	Keep	5	7	22035000	14079000	24.3933	23.747	0.646252	24.0702
TTHERM_00616340	TTHERM_00616340	serine/threonine-protein phosphatase 2A 65 kDa regulatory subunit A alpha	65.605	0	5.1935			1	3	3	3	5.7	16228000	4	Keep	Keep	1	3	7018600	4493700	22.7428	22.0995	0.64328	22.4211
TTHERM_01053100	TTHERM_01053100	ribosomal protein L7Ae containing protein	15.274	0	10.177			1	3	3	3	36	134990000	9	Keep	Keep	5	4	58554000	37515000	25.8033	25.161	0.6423	25.4821
TTHERM_00299840	TTHERM_00299840	methylmalonate-semialdehyde dehydrogenase [acylating] protein	57.663	0	4.0344			1	2	2	2	5.2	7309900	3	Keep	Keep	1	2	3148600	2039100	21.5863	20.9595	0.626778	21.2729
TTHERM_00158520	TTHERM_00158520	predicted protein	81.762	0	23.61			1	9	9	9	15	73570000	12	Keep	Keep	7	5	31920000	20688000	24.928	24.3023	0.625668	24.6151
TTHERM_00277490	TTHERM_00277490	copine protein	76.37	0	15.285			1	8	8	8	14.3	73843000	12	Keep	Keep	6	6	32227000	20930000	24.9418	24.3191	0.622698	24.6304
TTHERM_00962090	TTHERM_00962090	aldo/keto reductase family oxidoreductase	40.973	0	40.164			1	25	15	13	57.7	315010000	30	Keep	Keep	15	15	136800000	88862000	27.0275	26.4051	0.622429	26.7163
TTHERM_00773160	TTHERM_00773160	peroxisomal acyl-CoA oxidase	84.618	0	67.4			1	24	24	24	36.3	659080000	53	Keep	Keep	26	27	266630000	173220000	27.9903	27.368	0.622232	27.6791
TTHERM_00339990	TTHERM_00339990	aldo/keto reductase family oxidoreductase	37.635	0	172.33			1	22	22	22	63.5	2232600000	86	Keep	Keep	45	41	858009984	557590016	29.6764	29.0546	0.621788	29.3655
TTHERM_00602860	TTHERM_00602860	glutathione S-transferase, amine-terminal domain protein	25.528	0	7.6125			1	2	2	2	13.5	6909100	4	Keep	Keep	2	2	2930200	1917200	21.4826	20.8706	0.611998	21.1766
TTHERM_01016020	TTHERM_01016020	cyclin-dependent kinase-like Serine/Threonine kinase family protein	35.785	0	4.9515			1	3	3	3	9.9	5862200	4	Keep	Keep	1	3	2484500	1625900	21.2445	20.6328	0.611717	20.9387
TTHERM_00077220	TTHERM_00077220	ribosome biogenesis protein WDR12, putative	51.099	0	3.0289			1	2	2	2	5.3	7870600	4	Keep	Keep	2	2	3354100	2212000	21.6775	21.0769	0.600575	21.3772
TTHERM_01043090	TTHERM_01043090	40S ribosomal protein S27	9.2338	0	18.151			1	4	4	4	70.4	198360000	13	Keep	Keep	7	6	72306000	47871000	26.1076	25.5127	0.594963	25.8101
TTHERM_00313610	TTHERM_00313610	hypothetical protein	21.966	0	17.958			1	4	4	4	29.9	20096000	4	Keep	Keep	2	2	8422800	5585300	23.0059	22.4132	0.592665	22.7095
TTHERM_000833638;TTHERM_00833610	TTHERM_000833638	hypothetical protein	78.142	0	268.35			2	42	42	10	56.8	1657800000	113	Keep	Keep	56	57	644729984	427700000	29.2641	28.672	0.592096	28.9681
TTHERM_00086920	TTHERM_00086920	hypothetical protein	58.939	0	8.1961			1	5	5	5	10.8	37480000	5	Keep	Keep	3	2	15875000	10561000	23.9202	23.3322	0.588011	23.6262
TTHERM_00896100	TTHERM_00896100	FAD-dependent pyridine nucleotide-disulfide oxidoreductase	47.853	0	20.039			1	7	7	7	22.5	55264000	9	Keep	Keep	5	4	23502000	15653000	24.4863	23.8999	0.586344	24.1931
TTHERM_000088159	TTHERM_000088159	serine/threonine protein phosphatase 2A	35.28	0	49.86			1	11	11	10	42.9	88700000	17	Keep	Keep	8	9	36629000	24407000	25.1265	24.5408	0.585692	24.8336
TTHERM_00444420	TTHERM_00444420	elongation factor Tu GTP-binding domain protein	65.345	0	3.1884			1	2	2	2	4.8	4217900	3	Keep	Keep	1	2	1782600	1190500	20.7656	20.1831	0.582417	20.4743
TTHERM_00378690	TTHERM_00378690	M20/M25/M40 family peptidase	52.451	0	41.92			1	7	7	7	25.4	44787000	13	Keep	Keep	8	5	18799000	12615000	24.1641	23.5886	0.575516	23.8764
TTHERM_00317440	TTHERM_00317440	acyl carrier reductase	48.9	0	17.345			1	7	7	7	20.9	47790000	11	Keep	Keep	5	6	20248000	13624000	24.2713	23.6996	0.571629	23.9855
TTHERM_00971800	TTHERM_00971800	hypothetical protein	43.201	0	130.59			1	19	19	19	48.5	251150000	33	Keep	Keep	14	19	106880000	71991000	26.6714	26.1013	0.570105	26.3864
TTHERM_00219320	TTHERM_00219320	hypothetical protein	40.007	0	7.8981			1	4	4	4	14.3	11524000	6	Keep	Keep	3	3	4135500	2787300	21.9796	21.4104	0.569193	21.695
TTHERM_00295170	TTHERM_00295170	thioredoxin-dependent peroxide reductase	30.497	0	20.061			1	7	7	7	33.8	213210000	12	Keep	Keep	7	5	90252000	60964000	26.4275	25.8615	0.566002	26.1444
TTHERM_01161040	TTHERM_01161040	piwi domain protein	89.552	0	257.05			1	53	53	53	64.6	2038400000	137	Keep	Keep	73	64	787689984	535920000	29.553	28.9974	0.555611	29.2752
TTHERM_01009920;TTHERM_001009941;TTHERM_01009940	TTHERM_01009920	50S ribosome-binding GTPase	46.774	0	9.3654			3	6	6	6	15.6	26038000	8	Keep	Keep	4	4	11664000	7947300	23.4756	22.922	0.553526	23.1988
TTHERM_00189460	TTHERM_00189460	dual-specificity kinase domain protein	70.263	0	13.035			1	9	9	9	16.5	46597000	11	Keep	Keep	5	6	18737000	12841000	24.1594	23.6142	0.545134	23.8868
TTHERM_00317210	TTHERM_00317210	porphobilinogen deaminase	37.972	0	10.344			1	4	4	4	17.4	21478000	8	Keep	Keep	4	4	8987800	6239000	23.0995	22.5729	0.526653	22.8362
TTHERM_00131110	TTHERM_00131110	40S ribosomal protein S18, putative	17.765	0	81.751			1	16	16	16	71	13414000000	98	Keep	Keep	50	48	5191699968	3605799936	32.2736	31.7477	0.525887	32.0106
TTHERM_01403810	TTHERM_01403810	small nuclear ribonucleoprotein	12.048	0	3.7528			1	2	2	2	18.4	24648000	4	Keep	Keep	2	2	10116000	7029600	23.2701	22.745	0.525126	23.0076
TTHERM_00842500	TTHERM_00842500	U1 small nuclear ribonucleoprotein A	28.146	0	6.2659			1	4	4	4	19.4	28922000	3	Keep	Keep	1	2	10989000	7645000	23.3896	22.8661	0.523472	23.1278
TTHERM_00462840	TTHERM_00462840	eukaryotic translation initiation factor eIF2A	38.448	0	2.8775			1	2	2	2	6.3	10189000	3	Keep	Keep	3	0	4210900	2931900	22.0057	21.4834	0.522293	21.7446
TTHERM_00471240;TTHERM_00628470	TTHERM_00471240	Tetrahymena thermophila SB210 MAC (JCVI) hydrolase, NUDIX family protein (306 aa)	36.188	0	26.647			2	7	7	7	29.2	54603000	11	Keep	Keep	4	7	21955000	15305000	24.388	23.8675	0.520546	24.1278
TTHERM_00227270	TTHERM_00227270	60S ribosomal protein L22, putative	13.78	0	85.892			1	12	12	12	70.3	4352600000	42	Keep	Keep	23	19	1795100032	1252800000	30.7414	30.2225	0.518907	30.482
TTHERM_00221070	TTHERM_00221070	hypothetical protein	126.84	0	16.988			1	6	6	6	7.5	22732000	8	Keep	Keep	3	5	9306800	6515700	23.1499	22.6355	0.514366	22.8927
TTHERM_00290670	TTHERM_00290670	FMN-dependent dehydrogenase	41.41	0	6.3518			1	4	4	4	11.9	23177000	5	Keep	Keep	3	2	9491100	6649400	23.1781	22.6648	0.513351	22.9215
TTHERM_00193849	TTHERM_00193849	conjugation stage-specific protein	36.042	0	5.8741			1	2	2	2	9	17329000	4	Keep	Keep	3	1	7157100	5026300	22.7709	22.2611	0.50988	22.516
TTHERM_00216010	TTHERM_00216010	Bmh1 14-3-3 family protein	28.131	0	46.763			1	15	15	13	58.2	241340000	31	Keep	Keep	17	14	99074000	69583000	26.562	26.0522	0.509773	26.3071
TTHERM_00780760	TTHERM_00780760	adenosine/AMP deaminase	40.188	0	33.133			1	13	13	13	37.4	161420000	24	Keep	Keep	15	9	64514000	45467000	25.9431	25.4383	0.504793	25.6907
TTHERM_00290700	TTHERM_00290700	hypothetical protein	79.25	0	279.12			1	36	36	36	65.4	816980000	73	Keep	Keep	33	40	328550016	231730000	28.2915	27.7879	0.503668	28.0397	359
TTHERM_00138150	TTHERM_00138150	acyl-CoA dehydrogenase	46.319	0	144.07			1	15	15	15	51.3	600330000	54	Keep	Keep	28	26	197410000	139850000	27.5566	27.0593	0.497314	27.308
TTHERM_00766530	TTHERM_00766530	serine/threonine protein phosphatase 2A regulatory subunit A, putative	65.689	0	23.36			1	10	10	10	23.5	54136000	16	Keep	Keep	8	8	21806000	15458000	24.3782	23.8819	0.49637	24.13
TTHERM_00431390	TTHERM_00431390	hypothetical protein	109.98	0	15.501			1	6	6	6	9.6	22624000	6	Keep	Keep	4	2	9295300	6605900	23.1481	22.6553	0.492746	22.9017
TTHERM_00260690	TTHERM_00260690	glutathione S-transferase, amine-terminal domain protein	26.073	0	15.126			1	8	8	8	30.2	78696000	14	Keep	Keep	8	6	31690000	22525000	24.9175	24.425	0.4925	24.6713
TTHERM_01000190	TTHERM_01000190	acyl-CoA synthetase (AMP-forming)/AMP-acid ligase II	36.667	0	8.4183			1	4	4	4	16.2	33425000	6	Keep	Keep	3	3	13583000	9655300	23.6953	23.2029	0.492409	23.4491
TTHERM_00502600	TTHERM_00502600	WGR domain protein	299.11	0	12.338			1	9	9	9	4	18330000	9	Keep	Keep	3	6	7135100	5083100	22.7665	22.2773	0.489225	22.5219
TTHERM_00896070	TTHERM_00896070	adaptin amine-terminal region family protein	109.26	0	68.28			1	20	20	20	24.3	170670000	38	Keep	Keep	19	19	69245000	49435000	26.0452	25.559	0.486177	25.8021
TTHERM_00635780	TTHERM_00635780	alpha/beta hydrolase family protein	48.729	0	6.7638			1	5	5	5	15.5	20872000	4	Keep	Keep	2	2	8516100	6084800	23.0218	22.5368	0.484983	22.7793
TTHERM_01550970	TTHERM_01550970	von willebrand factor type A domain protein	85.926	0	3.1649			1	29	2	1	38.9	78356000	3	Keep	Keep	2	1	31540000	22565000	24.9107	24.4276	0.483095	24.6691
TTHERM_00561680	TTHERM_00561680	ribosomal protein L35	14.196	0	35.912			1	10	10	10	46	2296600000	26	Keep	Keep	13	13	926600000	663160000	29.7874	29.3048	0.48259	29.5461
TTHERM_00637400	TTHERM_00637400	50S ribosomal protein L3	49.798	0	9.8637			1	3	3	3	10.3	9491000	3	Keep	Keep	0	3	3623100	2594100	21.7888	21.3068	0.481991	21.5478
TTHERM_00661538	TTHERM_00661538	glutathione S-transferase, amine-terminal domain protein	26.117	0	5.7428			1	4	4	4	21.7	15771000	4	Keep	Keep	3	1	6442200	4630300	22.6191	22.1427	0.476448	22.3809
TTHERM_00028740	TTHERM_00028740	ribosomal protein L11, amine-terminal domain protein	17.849	0	75.246			1	12	12	12	59.8	7327600000	67	Keep	Keep	33	34	2964900096	2135600000	31.4653	30.992	0.473341	31.2287
TTHERM_00149280	TTHERM_00149280	zinc-binding dehydrogenase family oxidoreductase	39.477	0	45.094			1	11	11	11	34.7	141880000	18	Keep	Keep	9	9	57412000	41421000	25.7749	25.3039	0.470989	25.5393
TTHERM_00540330	TTHERM_00540330	acyl-CoA dehydrogenase family protein	88.696	0	155.33			1	35	35	35	52.5	915300000	80	Keep	Keep	45	35	356200000	257020000	28.4081	27.9373	0.470806	28.1727
TTHERM_00697600	TTHERM_00697600	zinc finger, C2H2 type family protein	68.551	0	13.417			1	5	5	5	10.5	26482000	9	Keep	Keep	4	5	10908000	7916100	23.3789	22.9164	0.462524	23.1476
TTHERM_00191240	TTHERM_00191240	26S proteasome non-ATPase regulatory subunit 6	37.191	0	14.301			1	9	9	9	30.5	49518000	11	Keep	Keep	3	8	20182000	14651000	24.2666	23.8045	0.46207	24.0355
TTHERM_01151550	TTHERM_01151550	ribosomal protein L10 family protein	25.444	0	15.826			1	5	5	5	30.3	37508000	7	Keep	Keep	2	5	14139000	10301000	23.7532	23.2963	0.456896	23.5247
TTHERM_00046920	TTHERM_00046920	TBP-interacting DNA helicase	51.657	0	51.642			1	18	18	18	45.4	240720000	34	Keep	Keep	15	19	92306000	67263000	26.4599	26.0033	0.456612	26.2316
TTHERM_00218880	TTHERM_00218880	EF hand protein	48.427	0	33.995			1	9	9	9	20.9	70563000	13	Keep	Keep	5	8	27548000	20095000	24.7154	24.2603	0.45511	24.4879
TTHERM_00487020	TTHERM_00487020	prolyl-tRNA synthetase protein, putative	85.031	0	55.026			1	15	15	15	25	192990000	33	Keep	Keep	15	18	74494000	54428000	26.1506	25.6978	0.452776	25.9242
TTHERM_00837920	TTHERM_00837920	Tetrahymena thermophila SB210 MAC (JCVI) hypothetical protein (66 aa)	7.3706	0	3.0609			1	2	2	2	36.9	131690000	7	Keep	Keep	3	4	52856000	38710000	25.6556	25.2062	0.44936	25.4309
TTHERM_00822340	TTHERM_00822340	ribosomal protein L23, putative	16.181	0	6.9976			1	3	3	3	21.7	19111000	5	Keep	Keep	2	3	7676900	5622800	22.8721	22.4229	0.449236	22.6475
TTHERM_01076920	TTHERM_01076920	ADP-ribosylglycohydrolase	46.513	0	14.451			1	7	7	7	18.1	54213000	11	Keep	Keep	6	5	21698000	15932000	24.3711	23.9254	0.445635	24.1482
TTHERM_00522760	TTHERM_00522760	ribose-phosphate pyrophosphokinase	51.033	0	11.914			1	8	8	8	20.8	63652000	11	Keep	Keep	4	7	24590000	18096000	24.5516	24.1092	0.442402	24.3304
TTHERM_00773340;TTHERM_00773350	TTHERM_00773340	60S ribosomal L7Ae-like protein	29.069	0	120.78			2	29	29	29	60.8	8295300000	138	Keep	Keep	74	64	3330800128	2458200064	31.6332	31.195	0.438267	31.4141
TTHERM_00085300;TTHERM_00085280	TTHERM_00085300	enoyl-(acyl carrier) reductase	28.053	0	5.0919			2	3	3	3	11	19558000	4	Keep	Keep	2	2	7814900	5769100	22.8978	22.4599	0.437881	22.6789
TTHERM_00038970;TTHERM_00038960	TTHERM_00038970;TTHERM_00038960	FAD/FMN-binding family oxidoreductase;FAD/FMN-binding family oxidoreductase	41.476	0	10.407			2	6	6	6	25.2	33372000	8	Keep	Keep	4	4	13332000	9844900	23.6684	23.2309	0.437445	23.4497
TTHERM_00590240	TTHERM_00590240	60S ribosome subunit biogenesis NIP7-like protein	21.592	0	4.1452			1	2	2	2	11.1	20408000	4	Keep	Keep	2	2	8143600	6027600	22.9572	22.5232	0.434084	22.7402
TTHERM_00636970	TTHERM_00636970	60S acidic ribosomal protein P0	35.463	0	144.52			1	22	22	22	73.5	12181000000	200	Keep	Keep	92	108	4305399808	3188900096	32.0035	31.5704	0.43309	31.787
TTHERM_00997650	TTHERM_00997650	hypothetical protein	53.642	0	7.0317			1	4	4	4	10	14731000	7	Keep	Keep	3	4	5888700	4366900	22.4895	22.0582	0.431339	22.2738
TTHERM_00697540	TTHERM_00697540	Tetrahymena thermophila SB210 MAC (JCVI) oxidoreductase, aldo/keto reductase family	34.16	0	6.3852			1	4	4	4	17.2	26891000	7	Keep	Keep	3	4	10358000	7686900	23.3042	22.874	0.430271	23.0891
TTHERM_01345810	TTHERM_01345810	serine/threonine protein phosphatase 2A	36.114	0	36.33			1	11	11	11	44.4	145360000	23	Keep	Keep	8	15	52942000	39357000	25.6579	25.2301	0.427792	25.444
TTHERM_00238830	TTHERM_00238830	serine/threonine-protein phosphatase PP1	36.772	0	57.017			1	13	13	10	47.7	264890000	34	Keep	Keep	16	18	103160000	76864000	26.6203	26.1958	0.424503	26.4081
TTHERM_00835100	TTHERM_00835100	hypothetical protein	36.362	0	31.38			1	10	10	10	35.5	76418000	15	Keep	Keep	8	7	30485000	22727000	24.8616	24.4379	0.423693	24.6498
TTHERM_00564280	TTHERM_00564280	50S ribosomal protein L4	41.916	0	7.9469			1	4	4	4	12.6	24541000	7	Keep	Keep	3	4	9071300	6778800	23.1129	22.6926	0.420281	22.9027
TTHERM_00825560	TTHERM_00825560	zinc finger, C2H2 type family protein	31.368	0	18.129			1	4	4	4	20.3	18329000	7	Keep	Keep	3	4	7777800	5817400	22.8909	22.4719	0.418987	22.6814
TTHERM_00522940	TTHERM_00522940	hypothetical protein	7.3624	0	13.403			1	2	2	2	53.1	45522000	4	Keep	Keep	2	2	18026000	13512000	24.1036	23.6877	0.415838	23.8957
TTHERM_00378970	TTHERM_00378970	26S proteasome non-ATPase regulatory subunit	48.591	0	22.389			1	10	10	10	23.9	79783000	21	Keep	Keep	13	8	31407000	23545000	24.9046	24.4889	0.415665	24.6968
TTHERM_00594110	TTHERM_00594110	dienelactone hydrolase family protein	26.084	0	7.1146			1	3	3	3	17.7	23778000	5	Keep	Keep	2	3	8624200	6466300	23.04	22.6245	0.415449	22.8322
TTHERM_00133729	TTHERM_00133729	ATP-dependent (S)-NAD(P)H-hydrate dehydratase	43.405	0	18.736			1	7	7	7	23.3	70045000	11	Keep	Keep	5	6	27793000	20871000	24.7282	24.315	0.413221	24.5216
TTHERM_00569200	TTHERM_00569200	glutathione S-transferase, amine-terminal domain protein	23.135	0	226.98			1	24	24	17	74.1	101340000000	381	Keep	Keep	179	202	37579001856	28220999680	35.1292	34.7161	0.413158	34.9226
TTHERM_00924320	TTHERM_00924320	glutathione S-transferase, amine-terminal domain protein	35.076	0	37.086			1	9	9	9	36.9	369630000	24	Keep	Keep	12	12	144250000	108430000	27.104	26.6922	0.411808	26.8981
TTHERM_00661660	TTHERM_00661660	glutathione S-transferase, amine-terminal domain protein	25.188	0	169.8			1	17	17	17	72.1	1575800000	70	Keep	Keep	35	35	602840000	454020000	29.1672	28.7582	0.409019	28.9627
TTHERM_00732640;TTHERM_00538710	TTHERM_00732640	60S ribosomal protein L13/L16	31.35	0	33.984			2	14	14	14	39.3	2862100000	43	Keep	Keep	19	24	1097200000	827680000	30.0312	29.6245	0.406681	29.8278
TTHERM_01643990	TTHERM_01643990	kinase domain protein	88.985	0	41.519			1	29	3	2	41.6	72478000	7	Keep	Keep	3	4	28624000	21660000	24.7707	24.3685	0.402191	24.5696
TTHERM_00578640	TTHERM_00578640	60S ribosomal protein L13	23.337	0	207.84			1	24	24	24	61.7	4277900000	94	Keep	Keep	46	48	1631699968	1238000000	30.6037	30.2054	0.398365	30.4046
TTHERM_00616050	TTHERM_00616050	aspartyl-tRNA synthetase protein	64.673	0	15.642			1	3	3	3	6.9	9917200	4	Keep	Keep	1	3	3827200	2908400	21.8679	21.4718	0.396063	21.6698
TTHERM_00537280	TTHERM_00537280	peroxisomal membrane anchor motif protein	34.321	0	11.795			1	5	5	5	20.5	20006000	7	Keep	Keep	3	4	7799900	5946500	22.895	22.5036	0.391415	22.6993
TTHERM_01207660	TTHERM_01207660	cyclin-dependent kinase-like Serine/Threonine kinase family protein	35.351	0	4.7111			1	4	3	3	12.3	13608000	4	Keep	Keep	2	2	5269500	4018100	22.3292	21.9381	0.391153	22.1337
TTHERM_00388440	TTHERM_00388440	26S proteasome non-ATPase regulatory subunit	44.623	0	11.853			1	5	5	5	15.6	34420000	11	Keep	Keep	6	5	13371000	10198000	23.6726	23.2818	0.390821	23.4772
TTHERM_00069270	TTHERM_00069270	KRR1 small subunit processome component	42.699	0.0011364	2.5544			1	2	2	2	6.1	10626000	4	Keep	Keep	2	2	4149500	3166300	21.9845	21.5944	0.390141	21.7894
TTHERM_00657230	TTHERM_00657230	hypothetical protein	28.091	0	9.9042			1	5	5	5	32.9	33724000	5	Keep	Keep	2	3	13075000	10012000	23.6403	23.2552	0.385082	23.4478
TTHERM_00865290;TTHERM_00865300	TTHERM_00865290;TTHERM_00865300	serine/threonine-protein phosphatase PP1;Tetrahymena thermophila SB210 MAC (JCVI) Ser/Thr protein phosphatase family protein (224 aa)	36.279	0	29.559			2	13	10	10	51.1	139190000	22	Keep	Keep	9	13	51333000	39487000	25.6134	25.2349	0.378508	25.4241
TTHERM_01080350	TTHERM_01080350	aldo/keto reductase family oxidoreductase	40.262	0	4.5538			1	24	3	2	53.7	18244000	3	Keep	Keep	1	2	7089800	5461700	22.7573	22.3809	0.376394	22.5691
TTHERM_00666390	TTHERM_00666390	3-beta hydroxysteroid dehydrogenase/isomerase family protein	40.967	0	39.4			1	10	10	10	37.5	126650000	27	Keep	Keep	12	15	47368000	36513000	25.4974	25.1219	0.375503	25.3097
TTHERM_01205370	TTHERM_01205370	phosphoribulokinase/uridine kinase	54.539	0	4.9698			1	2	2	2	5.1	10695000	4	Keep	Keep	2	2	4697800	3625600	22.1636	21.7898	0.373764	21.9767
TTHERM_00079200	TTHERM_00079200	oxidoreductase (short-chain dehydrogenase family)	34.13	0	77.266			1	18	18	18	58.5	907150000	57	Keep	Keep	32	25	321240000	248210000	28.2591	27.887	0.372091	28.073
TTHERM_00377330;TTHERM_00377320	TTHERM_00377330	hypothetical protein	62.993	0	20.788			2	6	6	6	15.3	48448000	13	Keep	Keep	6	7	18561000	14355000	24.1458	23.7751	0.370722	23.9604
TTHERM_00313290	TTHERM_00313290	transcription factor Tfb2	57.722	0	3.1432			1	2	2	2	3.9	4692900	4	Keep	Keep	2	2	1805400	1396300	20.7839	20.4132	0.37071	20.5985
TTHERM_00035630	TTHERM_00035630	brix domain protein	36.684	0	11.035			1	6	6	6	25.9	34642000	9	Keep	Keep	3	6	12551000	9707200	23.5813	23.2106	0.370674	23.396
TTHERM_00252280;TTHERM_000251239;TTHERM_00251230;TTHERM_000252299	TTHERM_00252280	hypothetical protein	847	0	79.037			4	36	36	35	6	182980000	51	Keep	Keep	28	23	70200000	54298000	26.065	25.6944	0.370573	25.8797
TTHERM_00630500	TTHERM_00630500	calmodulin 1	16.808	0	2.878			1	2	2	2	20.1	20156000	3	Keep	Keep	2	1	7765000	6013900	22.8885	22.5199	0.368685	22.7042
TTHERM_00316160	TTHERM_00316160	ribosomal protein L27	18.472	0	5.0243			1	2	2	2	14.8	18071000	4	Keep	Keep	2	2	6989400	5419300	22.7367	22.3697	0.367062	22.5532
TTHERM_00016280	TTHERM_00016280	zinc-binding dehydrogenase family oxidoreductase	38.519	0	250.73			1	31	31	31	72.5	11471000000	210	Keep	Keep	101	109	3664199936	2846799872	31.7708	31.4067	0.364157	31.5888
TTHERM_00426320	TTHERM_00426320	SCF ubiquitin ligase complex protein	18.972	0	137.82			1	12	12	12	65.7	610270000	37	Keep	Keep	19	18	227470000	176880000	27.7611	27.3982	0.362905	27.5797
TTHERM_00077230	TTHERM_00077230	DNA-directed RNA polymerase II protein	140.29	0	13.441			1	7	7	7	6.9	25034000	9	Keep	Keep	5	4	9795400	7622000	23.2237	22.8617	0.361935	23.0427
TTHERM_00780580	TTHERM_00780580	amine-terminal domain cyclin	30.044	0	10.864			1	4	4	4	23	16706000	6	Keep	Keep	2	4	6371100	4959900	22.6031	22.2419	0.361231	22.4225
TTHERM_00762890	TTHERM_00762890	40S ribosomal protein S17	14.931	0	66.324			1	18	18	18	68.5	5276300000	82	Keep	Keep	40	42	1978800000	1544800000	30.882	30.5248	0.357206	30.7034
TTHERM_00141170	TTHERM_00141170	phospholipid hydroperoxide glutathione peroxidase	24.554	0	10.138			1	3	3	3	17.5	16528000	4	Keep	Keep	1	3	6088300	4755000	22.5376	22.181	0.356594	22.3593
TTHERM_01128560	TTHERM_01128560	40S ribosomal protein S10, putative	18.583	0	149.9			1	10	10	10	58.6	1970300000	42	Keep	Keep	21	21	754270016	589120000	29.4905	29.134	0.35652	29.3122
TTHERM_00526310;TTHERM_00526340;TTHERM_00526290;TTHERM_00526300	TTHERM_00526310	aldo/keto reductase family oxidoreductase	34.371	0	54.117			4	16	15	15	52.5	3728700000	78	Keep	Keep	39	39	1290300032	1007800000	30.2651	29.9086	0.356497	30.0868
TTHERM_00529790	TTHERM_00529790	citrate synthase I	52.575	0	9.4927			1	4	4	4	12.6	26926000	9	Keep	Keep	4	5	10609000	8297000	23.3388	22.9842	0.354628	23.1615
TTHERM_00530250	TTHERM_00530250	aldehyde dehydrogenase family protein	56.15	0	10.487			1	4	4	4	10.3	29230000	5	Keep	Keep	2	3	11422000	8939300	23.4453	23.0917	0.353582	23.2685
TTHERM_00467660	TTHERM_00467660	40S ribosomal protein S24	17.092	0	113.83			1	10	10	10	59.1	4243800000	46	Keep	Keep	23	23	1616199936	1265699968	30.59	30.2373	0.352671	30.4136
TTHERM_00530350	TTHERM_00530350	splicing factor 3B subunit 3	135.06	0	41.505			1	9	9	9	9.3	57331000	13	Keep	Keep	6	7	21974000	17216000	24.3893	24.0373	0.352047	24.2133
TTHERM_00055990	TTHERM_00055990	enoyl-CoA hydratase/isomerase	31.312	0	16.125			1	5	5	5	23.3	103660000	11	Keep	Keep	6	5	34883000	27352000	25.056	24.7051	0.350878	24.8806
TTHERM_00926980	TTHERM_00926980	acetyl-CoA acyltransferase	56.493	0	176.9			1	17	17	17	40.8	1358100000	56	Keep	Keep	29	27	485030016	380550016	28.8535	28.5035	0.349987	28.6785
TTHERM_000161459	TTHERM_000161459	glutathione S-transferase, amine-terminal domain protein	27.131	0	7.5359			1	4	4	4	25.8	65857000	10	Keep	Keep	5	5	20576000	16174000	24.2945	23.9472	0.347284	24.1208
TTHERM_01031040	TTHERM_01031040	importin-beta amine-terminal domain protein	118.68	0	4.5501			1	2	2	2	2.2	8903300	4	Keep	Keep	2	2	3422800	2695700	21.7067	21.3622	0.344517	21.5345
TTHERM_00372410	TTHERM_00372410	zinc-binding dehydrogenase family oxidoreductase	37.054	0	252.7			1	25	25	25	65.9	27946000000	150	Keep	Keep	74	76	10648999936	8390099968	33.31	32.966	0.343956	33.138
TTHERM_00134940	TTHERM_00134940	60S ribosomal protein L23a	16.861	0	100.29			1	8	8	8	44.7	3739900000	71	Keep	Keep	35	36	1186599936	935529984	30.1442	29.8012	0.342977	29.9727
TTHERM_00194570	TTHERM_00194570	acyl-coenzyme A oxidase, putative	77.433	0	18.333			1	10	10	10	16	54978000	12	Keep	Keep	5	7	20524000	16192000	24.2908	23.9488	0.34203	24.1198
TTHERM_00735240;TTHERM_00697000;TTHERM_00696990;TTHERM_00696980;TTHERM_00696970;TTHERM_00696960	TTHERM_00735240	ADP-ribosylation factor(Arf)/Arf-like (Arl) small GTPase family protein	20.449	0	92.718			6	9	9	9	52.8	835880000	47	Keep	Keep	23	24	270600000	214070000	28.0116	27.6735	0.338079	27.8425
TTHERM_00242260	TTHERM_00242260	peroxisomal acyl-CoA oxidase	78.673	0	104.69			1	26	26	26	48.4	499300000	54	Keep	Keep	24	30	184210000	145810000	27.4568	27.1195	0.337261	27.2882
TTHERM_00239380	TTHERM_00239380	zinc-binding dehydrogenase family oxidoreductase	36.939	0	56.729			1	16	16	16	49.5	1290900000	54	Keep	Keep	28	26	497830016	394760000	28.8911	28.5564	0.334677	28.7237
TTHERM_01005320	TTHERM_01005320	60S acidic ribosomal protein	22.029	0	39.507			1	2	2	2	25.8	250950000	27	Keep	Keep	14	13	65338000	51876000	25.9614	25.6286	0.332853	25.795
TTHERM_00723290	TTHERM_00723290	Sm protein B domain protein	17.58	0	21.249			1	4	4	4	34	31694000	10	Keep	Keep	5	5	12126000	9629300	23.5316	23.199	0.332601	23.3653
TTHERM_00992760	TTHERM_00992760	40S ribosomal protein S20	19.676	0	26.826			1	10	10	10	37.1	1747300000	33	Keep	Keep	16	17	653590016	519630016	29.2838	28.9529	0.330902	29.1184
TTHERM_00083300	TTHERM_00083300	cullin family protein	90.371	0	323.31			1	49	49	49	61	2276800000	139	Keep	Keep	64	75	845139968	672160000	29.6546	29.3242	0.330385	29.4894
TTHERM_00245200	TTHERM_00245200	RNA recognition motif 1 in heterogeneous nuclear ribonucleoprotein hnRNP protein	66.939	0	4.4958			1	3	3	3	4.7	8645200	4	Keep	Keep	2	2	3488600	2775100	21.7342	21.4041	0.330109	21.5692
TTHERM_00487140	TTHERM_00487140	60S ribosomal protein L28	20.972	0	28.24			1	8	8	8	34.8	5054200000	41	Keep	Keep	18	23	1880600064	1500700032	30.8086	30.483	0.325558	30.6458
TTHERM_00133690	TTHERM_00133690	phenylalanyl-tRNA synthetase alpha chain, putative	59.344	0	52.485			1	19	19	19	39.3	305210000	33	Keep	Keep	14	19	115790000	92622000	26.7869	26.4648	0.322084	26.6259
TTHERM_00670209	TTHERM_00670209	peptidyl-tRNA hydrolase	24.446	0	21.455			1	4	4	4	28.8	41674000	9	Keep	Keep	4	5	15843000	12677000	23.9173	23.5957	0.321632	23.7565
TTHERM_01099050;TTHERM_01099030	TTHERM_01099050	RNA recognition motif protein	32.596	0	23.642			2	4	4	4	14.9	126140000	8	Keep	Keep	3	5	41335000	33132000	25.3009	24.9817	0.31914	25.1413
TTHERM_000688599	TTHERM_000688599	small nuclear ribonucleoprotein	13.52	0	15.593			1	5	5	5	45.3	61719000	11	Keep	Keep	4	7	19499000	15671000	24.2169	23.9016	0.315302	24.0592
TTHERM_00136120	TTHERM_00136120	60S ribosomal protein L6	21.732	0	96.497			1	16	16	16	60.7	5584600000	97	Keep	Keep	48	49	2040800000	1641699968	30.9265	30.6125	0.313944	30.7695
TTHERM_01228990	TTHERM_01228990	aspartyl/asparaginyl beta-hydroxylase family protein	97.46	0	12.431			1	6	6	6	8.2	21453000	7	Keep	Keep	2	5	7374400	5938900	22.8141	22.5018	0.31233	22.6579
TTHERM_01179890	TTHERM_01179890	hypothetical protein	38.337	0.0011038	2.2869			1	2	2	2	5.7	4686000	3	Keep	Keep	1	2	1765400	1422000	20.7516	20.4395	0.312075	20.5955
TTHERM_00317270	TTHERM_00317270	transmembrane protein, putative	241.09	0	3.7627			1	2	2	2	1	7049500	3	Keep	Keep	1	2	2694600	2170500	21.3616	21.0496	0.312042	21.2056
TTHERM_000833619	TTHERM_000833619	hypothetical protein	77.563	0	60.251			1	27	9	6	45.5	92194000	14	Keep	Keep	6	8	32484000	26196000	24.9532	24.6428	0.310383	24.798
TTHERM_00133500	TTHERM_00133500	cytochrome C peroxidase	33.016	0	19.416			1	4	4	4	15.7	20413000	7	Keep	Keep	2	5	7612400	6146100	22.8599	22.5512	0.308681	22.7056
TTHERM_00529610	TTHERM_00529610	aldo/keto reductase family oxidoreductase	51.027	0	11.596			1	5	5	5	19	21922000	6	Keep	Keep	2	4	7462200	6035500	22.8312	22.525	0.306127	22.6781
TTHERM_00266330	TTHERM_00266330	aldo/keto reductase family oxidoreductase	34.543	0	112.25			1	19	19	19	52.5	5435300000	91	Keep	Keep	45	46	1804300032	1460999936	30.7488	30.4443	0.304483	30.5966
TTHERM_00713140	TTHERM_00713140	translationally-controlled tumor-like protein	19.192	0	8.1065			1	2	2	2	15.4	11946000	4	Keep	Keep	2	2	4611000	3734400	22.1366	21.8325	0.304203	21.9845
TTHERM_00523000;TTHERM_00780910	TTHERM_00523000	Serine/Threonine kinase domain protein	69.432	0	11.931			2	7	7	7	15.5	30892000	10	Keep	Keep	4	6	11492000	9309300	23.4541	23.1502	0.303885	23.3022
TTHERM_00636860	TTHERM_00636860	N2,N2-dimethylguanosine tRNA methyltransferase	69.33	0	6.0957			1	4	4	4	9.5	12835000	4	Keep	Keep	1	3	4972800	4032200	22.2456	21.9431	0.30249	22.0944
TTHERM_00052510	TTHERM_00052510	ribosomal protein L22/L17e	42.753	0	18.458			1	5	5	5	17.6	25330000	5	Keep	Keep	2	3	9364900	7628600	23.1588	22.863	0.295845	23.0109
TTHERM_00333220	TTHERM_00333220	acyl-CoA synthetase (AMP-forming)/AMP-acid ligase II	77.474	0	109.43			1	24	24	24	40.8	285280000	45	Keep	Keep	20	25	103460000	84315000	26.6245	26.3293	0.295212	26.4769
TTHERM_00313080	TTHERM_00313080	acyl-CoA dehydrogenase	46.5	0	61.987			1	11	11	11	31.9	186170000	19	Keep	Keep	8	11	69762000	56934000	26.0559	25.7628	0.293152	25.9094
TTHERM_00160960	TTHERM_00160960	39-S ribosomal protein L47	36.54	0	27.579			1	10	10	10	29.3	68768000	13	Keep	Keep	5	8	26040000	21277000	24.6342	24.3428	0.291435	24.4885
TTHERM_00583460UvrD/REPhelicaseamine-terminaldomainprotein;TTHERM_00583460	TTHERM_00583460UvrD/REPhelicaseamine-terminaldomainprotein;TTHERM_00583460	;Tetrahymena thermophila SB210 MAC (JCVI) hypothetical protein (3007 aa)	352.15	0	6.1865			2	5	5	5	1.6	21803000	7	Keep	Keep	3	4	8251300	6747800	22.9762	22.686	0.290205	22.8311
TTHERM_00721150	TTHERM_00721150	60S ribosomal protein L7	27.614	0	60.252			1	22	22	22	54.4	5160900000	103	Keep	Keep	52	51	1858200064	1521400064	30.7913	30.5027	0.288506	30.647
TTHERM_00343620;TTHERM_00343630	TTHERM_00343620	jacalin-like lectin domain protein	29.57	0	10.886			2	3	3	3	14.7	20580000	4	Keep	Keep	2	2	7825300	6407100	22.8997	22.6112	0.288475	22.7555
TTHERM_00056120	TTHERM_00056120	NAD-dependent epimerase/dehydratase family protein	27.705	0	31.829			1	7	7	7	34.8	69625000	15	Keep	Keep	7	8	26105000	21377000	24.6378	24.3496	0.288267	24.4937
TTHERM_00941450	TTHERM_00941450	RNA polymerase Rpb5, carboxy-terminal domain protein	32.6	0	10.598			1	5	5	5	22.2	29942000	5	Keep	Keep	1	4	11750000	9636800	23.4862	23.2001	0.286035	23.3431
TTHERM_00476820	TTHERM_00476820	holliday junction ATP-dependent DNA helicase RuvB	49.79	0	45.526			1	14	14	14	45.6	177420000	27	Keep	Keep	12	15	64686000	53065000	25.947	25.6613	0.285694	25.8041
TTHERM_00470520	TTHERM_00470520	carbon-nitrogen family hydrolase	37.397	0	226.2			1	26	26	26	63	6935400000	138	Keep	Keep	68	70	2549799936	2092600064	31.2477	30.9627	0.285086	31.1052
TTHERM_01299660	TTHERM_01299660	SCP-2 sterol transfer family protein	12.962	0	3.6875			1	2	2	2	18.5	7944900	3	Keep	Keep	2	1	2401600	1972000	21.1956	20.9112	0.284336	21.0534
TTHERM_00705240	TTHERM_00705240	heterochromatin protein	21.14	0	22.956			1	10	10	10	51.6	205730000	21	Keep	Keep	9	12	76615000	62935000	26.1911	25.9074	0.283764	26.0492	64
TTHERM_00442210	TTHERM_00442210	26S proteasome regulatory complex, subunit RPN2	105.99	0	24.963			1	13	13	13	17.4	74543000	20	Keep	Keep	12	8	26396000	21698000	24.6538	24.3711	0.282757	24.5124
TTHERM_00392710;TTHERM_00392720	TTHERM_00392710	Tetrahymena thermophila SB210 MAC (JCVI) SPFH domain / Band 7 family protein (375 aa)	42.539	0	14.75			2	4	4	4	12.8	34577000	8	Keep	Keep	4	4	12941000	10664000	23.6255	23.3462	0.279201	23.4858
TTHERM_00729040	TTHERM_00729040	RNA-binding protein	40.793	0	5.2301			1	3	3	3	11	14233000	3	Keep	Keep	1	2	5176800	4275600	22.3036	22.0277	0.275934	22.1657
TTHERM_00160810;TTHERM_00160800;TTHERM_00069540	TTHERM_00160810	FAD/FMN-binding family oxidoreductase	43.224	0	205.62			3	31	31	30	66.6	14911000000	161	Keep	Keep	79	82	5348400128	4429100032	32.3165	32.0444	0.272095	32.1804
TTHERM_00590080	TTHERM_00590080	pre-mRNA cleavage complex II protein Clp1	83.494	0	24.667			1	11	11	11	16.5	66406000	16	Keep	Keep	7	9	24765000	20537000	24.5618	24.2917	0.270079	24.4268
TTHERM_000666223	TTHERM_000666223	H/ACA ribonucleoprotein complex protein, putative	7.7857	0	22.998			1	3	3	3	59.4	85632000	7	Keep	Keep	4	3	32101000	26646000	24.9361	24.6674	0.2687	24.8018
TTHERM_00095540	TTHERM_00095540	tRNA pseudouridine synthase	48.052	0	126.45			1	20	20	20	62.7	893520000	70	Keep	Keep	32	38	290569984	241230000	28.1143	27.8458	0.268477	27.9801
TTHERM_00006220	TTHERM_00006220	HVA22/TB2/DP1 family protein	19.41	0	20.321			1	4	4	4	21.8	36524000	8	Keep	Keep	4	4	13435000	11168000	23.6795	23.4129	0.266626	23.5462
TTHERM_00582070	TTHERM_00582070	hypothetical protein	57.709	0	15.01			1	8	8	8	17.2	38370000	11	Keep	Keep	4	7	14645000	12193000	23.8039	23.5395	0.264357	23.6717
TTHERM_00285620	TTHERM_00285620	NAC domain protein	20.687	0	37.196			1	3	3	3	21.4	26989000	3	Keep	Keep	1	2	10012000	8338900	23.2552	22.9914	0.2638	23.1233
TTHERM_00569290	TTHERM_00569290	DEAD/DEAH-box helicase	79.993	0	4.0147			1	4	3	3	8.7	12750000	3	Keep	Keep	2	1	4905300	4095900	22.2259	21.9657	0.26016	22.0958
TTHERM_00666180	TTHERM_00666180	Trk system potassium uptake protein TrkA, amine-terminal domain protein	65.277	0	181.84			1	30	30	30	53.9	1654200000	85	Keep	Keep	40	45	593560000	496350016	29.1448	28.8868	0.258038	29.0158
TTHERM_01000180	TTHERM_01000180	casein kinase II alpha subunit	40.637	0	6.8819			1	3	3	3	14.2	8084100	3	Keep	Keep	2	1	2986600	2499600	21.5101	21.2533	0.256807	21.3817
TTHERM_00446090	TTHERM_00446090	26S proteasome non-ATPase regulatory subunit 3, putative	56.961	0	26.188			1	13	13	13	30	84910000	19	Keep	Keep	7	12	30505000	25552000	24.8625	24.6069	0.255609	24.7347
TTHERM_00837950	TTHERM_00837950	60S acidic ribosomal protein	11.652	0	66.394			1	6	6	6	58.7	1017200000	46	Keep	Keep	21	25	321630016	269740000	28.2608	28.007	0.253832	28.1339
TTHERM_00248430	TTHERM_00248430	RNA recognition motif protein	32.72	0	20.366			1	6	6	6	25.7	73655000	13	Keep	Keep	6	7	27399000	23007000	24.7076	24.4556	0.25205	24.5816
TTHERM_00829480;TTHERM_00444160	TTHERM_00829480	Tetrahymena thermophila SB210 MAC (JCVI) hypothetical protein (1186 aa)	140.77	0	88.468			2	25	7	0	21.3	87786000	13	Keep	Keep	4	9	32582000	27360000	24.9576	24.7056	0.252007	24.8316
TTHERM_00227210	TTHERM_00227210	UMP-CMP kinase	21.962	0	4.7822			1	2	2	2	13.9	10061000	3	Keep	Keep	1	2	3693900	3106300	21.8167	21.5668	0.249948	21.6917
TTHERM_01080360	TTHERM_01080360	aldo/keto reductase family oxidoreductase	40.468	0	19.585			1	15	10	10	45.1	128860000	22	Keep	Keep	7	15	33862000	28484000	25.0132	24.7636	0.249516	24.8884
TTHERM_00557810	TTHERM_00557810	RNA recognition motif protein	54.077	0	32.744			1	6	6	6	13.9	51668000	9	Keep	Keep	3	6	18996000	16000000	24.1792	23.9316	0.247623	24.0554
TTHERM_00052470;TTHERM_00695650;TTHERM_00237560	TTHERM_00052470	AMP-dependent synthetase/ligase	75.528	0	4.3802			3	3	3	3	5.5	9084600	3	Keep	Keep	0	3	3304500	2788400	21.656	21.411	0.244993	21.5335
TTHERM_01386050	TTHERM_01386050	40S ribosomal protein S5	22.476	0	85.089			1	15	15	15	62.5	7758000000	131	Keep	Keep	62	69	2558200064	2158899968	31.2525	31.0077	0.244833	31.1301
TTHERM_00729250	TTHERM_00729250	NAD-dependent aldehyde dehydrogenase family protein	54.575	0	21.005			1	8	8	8	21.8	65292000	10	Keep	Keep	5	5	24423000	20627000	24.5417	24.298	0.243706	24.4199
TTHERM_00943010	TTHERM_00943010	60S ribosomal protein L31, putative	21.304	0	32.837			1	7	7	7	39.3	929480000	26	Keep	Keep	12	14	303470016	256450000	28.177	27.9341	0.242876	28.0555
TTHERM_001256640;TTHERM_001248990;TTHERM_01288990;TTHERM_00954130	TTHERM_001256640;TTHERM_001248990;TTHERM_01288990;TTHERM_00954130	oxalate/formate antiporter protein;oxalate/formate antiporter protein;cyclic nucleotide-binding domain protein, putative;tetratricopeptide repeat protein	19.574	0	7.7534			4	2	2	2	12.7	37441000	4	Keep	Keep	2	2	13696000	11588000	23.7072	23.4661	0.241123	23.5867
TTHERM_00579319	TTHERM_00579319	hypothetical protein	125.71	0	3.658			1	2	2	2	2.5	7101600	3	Keep	Keep	1	2	2607900	2206600	21.3145	21.0734	0.241064	21.1939
TTHERM_00632810	TTHERM_00632810	hypothetical protein	17.852	0	3.2459			1	2	2	2	14.7	6201900	4	Keep	Keep	2	2	2311000	1959000	21.1401	20.9017	0.238399	21.0209
TTHERM_00161050	TTHERM_00161050	Pre-mRNA-processing factor, putative	56.303	0	16.782			1	3	3	3	9.8	17310000	5	Keep	Keep	2	3	6058300	5135600	22.5305	22.2921	0.23838	22.4113
TTHERM_01481590;TTHERM_01662070;TTHERM_02495170;TTHERM_01732490;TTHERM_001541732	TTHERM_01481590	von willebrand factor type A domain protein	88.919	0	130.05			5	30	30	2	39.2	1339800000	76	Keep	Keep	35	41	468900000	397560000	28.8047	28.5666	0.238108	28.6856
TTHERM_00753340	TTHERM_00753340	hypothetical protein	22.554	0	54.405			1	8	8	8	30.5	1548900000	31	Keep	Keep	13	18	557569984	474070016	29.0546	28.8205	0.234053	28.9376
TTHERM_00463010	TTHERM_00463010	glutathione S-transferase, amine-terminal domain protein	31.623	0	77.756			1	14	14	14	47.2	1424300000	35	Keep	Keep	16	19	520160000	442320000	28.9544	28.7205	0.233866	28.8375
TTHERM_00444330	TTHERM_00444330	30S ribosomal protein S16	51.981	0	5.7394			1	4	4	4	9.8	13941000	5	Keep	Keep	1	4	5070500	4315500	22.2737	22.0411	0.232601	22.1574
TTHERM_00238800	TTHERM_00238800	nudix domain protein, putative	32.158	0	14.425			1	7	7	7	33.2	83807000	10	Keep	Keep	5	5	29341000	25040000	24.8064	24.5777	0.228684	24.6921
TTHERM_00890150	TTHERM_00890150	NAD-dependent epimerase/dehydratase family protein	33.381	0	8.9192			1	4	4	4	17.9	23783000	6	Keep	Keep	2	4	8429100	7199900	23.0069	22.7795	0.227402	22.8932
TTHERM_00918510	TTHERM_00918510	ribosomal protein L7/L12 carboxy-terminal domain protein	31.071	0	40.987			1	10	10	10	32.1	190500000	23	Keep	Keep	11	12	70236000	60063000	26.0657	25.84	0.225735	25.9528
TTHERM_00475080	TTHERM_00475080	peptidase M1 family aminopeptidase	106.57	0	3.0322			1	3	3	3	2.9	4400000	4	Keep	Keep	1	3	1552800	1330700	20.5664	20.3438	0.222687	20.4551
TTHERM_00049450	TTHERM_00049450	Mov34/MPN/PAD-1 family: proteasomal regulatory protein rpn11 and signalosome complex protein	35.108	0	4.3112			1	3	3	3	14.6	15848000	3	Keep	Keep	2	1	5709300	4893500	22.4449	22.2224	0.222448	22.3337
TTHERM_01093500	TTHERM_01093500	hypothetical protein	15.872	0	4.878			1	3	3	3	33.1	23049000	4	Keep	Keep	2	2	8304700	7121800	22.9855	22.7638	0.221685	22.8746
TTHERM_00899460	TTHERM_00899460	peroxisomal 3-ketoacyl-CoA thiolase B	44.109	0	22.366			1	8	8	8	27	72652000	11	Keep	Keep	4	7	26837000	23019000	24.6777	24.4563	0.221399	24.567
TTHERM_00661650;TTHERM_00661640;TTHERM_00169100;TTHERM_00166100;TTHERM_000169119	TTHERM_00661650	glutathione S-transferase, amine-terminal domain protein	29.906	0	115.75			5	25	25	24	62.6	12693000000	107	Keep	Keep	49	58	4532199936	3889799936	32.0776	31.8571	0.220516	31.9673
TTHERM_00421060	TTHERM_00421060	transmembrane protein, putative	31.284	0	156.37			1	11	11	11	44.6	977620000	52	Keep	Keep	28	24	328689984	282270016	28.2921	28.0725	0.219652	28.1823
TTHERM_00895610	TTHERM_00895610	reticulon protein	22.633	0.0011198	2.4222			1	2	2	2	8.4	16697000	3	Keep	Keep	1	2	6058700	5207900	22.5306	22.3123	0.218306	22.4214
TTHERM_00895580	TTHERM_00895580	LA motif RNA-binding domain protein	70.307	0	18.63			1	5	5	5	9.9	31712000	7	Keep	Keep	3	4	11395000	9806700	23.4419	23.2253	0.216562	23.3336
TTHERM_00239290	TTHERM_00239290	TCP-1 (CTT or eukaryotic type II) chaperonin family, gamma subunit	61.677	0	103.7			1	24	24	24	49.2	308090000	40	Keep	Keep	18	22	108840000	93792000	26.6976	26.483	0.214672	26.5903
TTHERM_00276060	TTHERM_00276060	CAS/CSE protein, carboxy-terminal protein	115.05	0	16.386			1	5	5	5	7	19567000	6	Keep	Keep	3	3	7077600	6099700	22.7548	22.5403	0.214523	22.6476
TTHERM_00622710	TTHERM_00622710	pyridine nucleotide-disulfide oxidoreductase	69.669	0	12.67			1	8	8	8	13.6	59570000	13	Keep	Keep	6	7	21409000	18483000	24.3517	24.1397	0.212017	24.2457
TTHERM_00865270	TTHERM_00865270	DnaJ carboxy-terminal domain protein	46.59	0	30.536			1	12	12	12	36.6	274210000	21	Keep	Keep	10	11	101970000	88225000	26.6036	26.3947	0.208885	26.4991
TTHERM_00370760	TTHERM_00370760	peroxisomal acyl-CoA oxidase	76.134	0	99.716			1	28	28	28	41.1	1054200000	70	Keep	Keep	31	39	367889984	318880000	28.4547	28.2484	0.206261	28.3516
TTHERM_00463440	TTHERM_00463440	AAA family ATPase	96.088	0.0010593	1.9967			1	2	2	2	2.8	3619100	3	Keep	Keep	1	2	1313300	1138600	20.3248	20.1188	0.205934	20.2218
TTHERM_00716240	TTHERM_00716240	60S ribosomal protein L2/L8	28.649	0	169.14			1	16	16	16	61	7187600000	117	Keep	Keep	58	59	2572600064	2231399936	31.2606	31.0553	0.205278	31.1579
TTHERM_00551090	TTHERM_00551090	26S proteasome ATPase regulatory subunit 6	44.157	0	10.704			1	6	5	5	17.5	22713000	7	Keep	Keep	3	4	7729800	6728900	22.882	22.6819	0.20006	22.782
TTHERM_00686150	TTHERM_00686150	ubiquitin-40S ribosomal protein S27a	20.851	0	2.9714			1	2	2	2	9	758280000	7	Keep	Keep	4	3	269249984	234400000	28.0044	27.8044	0.199974	27.9044
TTHERM_00856520	TTHERM_00856520	cullin family protein	96.676	0	34.767			1	14	14	14	20.9	101210000	20	Keep	Keep	7	13	35990000	31334000	25.1011	24.9012	0.199867	25.0012
TTHERM_00344030	TTHERM_00344030	NAD-dependent isocitrate dehydrogenase	55.555	0	39.372			1	7	7	7	18.3	179880000	18	Keep	Keep	5	13	62854000	54810000	25.9055	25.7079	0.197565	25.8067
TTHERM_000384899	TTHERM_000384899	zinc-binding dehydrogenase family oxidoreductase	44.326	0	97.723			1	16	16	16	50.3	427060000	35	Keep	Keep	14	21	153450000	133910000	27.1932	26.9967	0.196505	27.0949
TTHERM_00558040	TTHERM_00558040	nucleolar protein 5a	57.988	0	116.24			1	22	22	21	49.2	681710000	50	Keep	Keep	24	26	242380000	211530000	27.8527	27.6563	0.196409	27.7545
TTHERM_00437600	TTHERM_00437600	succinyl-CoA ligase [GDP-forming] subunit beta	49.534	0	12.246			1	7	7	7	16	47346000	7	Keep	Keep	2	5	16313000	14253000	23.9595	23.7648	0.194756	23.8621
TTHERM_01142730	TTHERM_01142730	60S ribosomal protein L9	21.336	0	199.57			1	18	18	18	81.9	6329600000	79	Keep	Keep	37	42	2223899904	1944800000	31.0505	30.857	0.19347	30.9537
TTHERM_00382350	TTHERM_00382350	60S ribosomal protein L26	15.382	0	42.691			1	13	13	13	61.5	1319900000	49	Keep	Keep	23	26	448030016	392760000	28.739	28.5491	0.189947	28.6441
TTHERM_01179780;TTHERM_01179770;TTHERM_00257140	TTHERM_01179780	casein kinase	38.861	0	65.581			3	15	15	14	47.3	278220000	36	Keep	Keep	15	21	98753000	86651000	26.5573	26.3687	0.188608	26.463
TTHERM_00298379	TTHERM_00298379	trans-2-enoyl-CoA reductase, putative	37.75	0	28.79			1	9	9	9	38.3	67015000	15	Keep	Keep	6	9	23700000	20819000	24.4984	24.3114	0.186987	24.4049
TTHERM_000442899;TTHERM_00622900;TTHERM_00189140	TTHERM_000442899	kinase domain protein	63.677	0	122.73			3	30	30	30	61.2	1735300000	64	Keep	Keep	30	34	640910016	563160000	29.2555	29.069	0.186577	29.1623
TTHERM_00355550;TTHERM_00355560	TTHERM_00355550	extracellular response kinase	82.585	0	8.2366			2	8	5	5	12.2	33978000	6	Keep	Keep	3	3	11096000	9756900	23.4035	23.218	0.185545	23.3108
TTHERM_00825190;TTHERM_00658860	TTHERM_00825190	Serine/Threonine kinase domain protein	59.991	0	14.898			2	9	9	9	21.6	52784000	8	Keep	Keep	2	6	19041000	16753000	24.1826	23.9979	0.184691	24.0903
TTHERM_00440450	TTHERM_00440450	Tetrahymena thermophila SB210 MAC (JCVI) hypothetical protein (377 aa)	44.618	0	49.103			1	9	9	9	28.5	123890000	17	Keep	Keep	7	10	43851000	38604000	25.3861	25.2022	0.183859	25.2942
TTHERM_00339610	TTHERM_00339610	26S proteasome regulatory subunit	99.262	0	49.895			1	13	13	13	18.1	99075000	26	Keep	Keep	12	14	35593000	31357000	25.0851	24.9023	0.182806	24.9937
TTHERM_01151600;TTHERM_00434020	TTHERM_01151600	40S ribosomal protein S8-2	24.193	0	49.481			2	14	14	14	53.8	5330700000	56	Keep	Keep	25	31	1910400000	1683600000	30.8312	30.6489	0.182325	30.7401
TTHERM_00220600	TTHERM_00220600	hypothetical protein	41.489	0	4.639			1	3	3	3	8.9	14696000	3	Keep	Keep	2	1	5241500	4623800	22.3215	22.1407	0.180901	22.2311
TTHERM_00532840	TTHERM_00532840	ubiquitin-conjugating enzyme	21.112	0	10.563			1	3	3	3	20.4	25542000	6	Keep	Keep	3	3	8259000	7287200	22.9775	22.7969	0.180603	22.8872
TTHERM_00157800	TTHERM_00157800	protoporphyrinogen oxidase	55.109	0	19.153			1	5	5	5	17.7	19038000	8	Keep	Keep	3	5	7119600	6286300	22.7634	22.5838	0.179585	22.6736
TTHERM_00355160	TTHERM_00355160	serine/threonine-protein phosphatase 2A 65 kDa regulatory subunit A beta	65.675	0	6.7805			1	5	5	5	10.2	19593000	7	Keep	Keep	4	3	7009400	6190200	22.7409	22.5616	0.179306	22.6512
TTHERM_00220590	TTHERM_00220590	hypothetical protein	37.153	0	2.8327			1	3	3	3	10.9	17743000	3	Keep	Keep	1	2	6287200	5554600	22.584	22.4052	0.178734	22.4946
TTHERM_01091290	TTHERM_01091290	CnjB protein	199.62	0	180			1	50	50	50	32	1011200000	89	Keep	Keep	40	49	351600000	311310016	28.3894	28.2138	0.175583	28.3016
TTHERM_00279670;TTHERM_00414230	TTHERM_00279670	26S proteasome regulatory subunit	47.843	0	25.998			2	11	11	10	28.1	104280000	19	Keep	Keep	7	12	37254000	33078000	25.1509	24.9794	0.171524	25.0651
TTHERM_00697490	TTHERM_00697490	60S ribosomal protein L14	16.699	0	45.204			1	13	13	13	57.3	4795400000	50	Keep	Keep	26	24	1723000064	1530000000	30.6823	30.5109	0.171391	30.5966
TTHERM_00013480	TTHERM_00013480	hypothetical protein	129.84	0	10.276			1	3	3	3	3.7	9717400	4	Keep	Keep	1	3	3470100	3082300	21.7265	21.5556	0.170969	21.6411
TTHERM_00758840;TTHERM_01284760	TTHERM_00758840	dual-specificity kinase domain protein	71.1	0	14.24			2	8	8	8	14	46854000	12	Keep	Keep	5	7	16652000	14807000	23.9892	23.8198	0.169416	23.9045
TTHERM_01197030	TTHERM_01197030	F-box associated region protein	55.317	0	92.618			1	28	28	28	53.1	1091200000	80	Keep	Keep	37	43	376720000	335169984	28.4889	28.3203	0.1686	28.4046
TTHERM_01034460	TTHERM_01034460	50S ribosomal protein L20	20.194	0	3.694			1	3	3	3	21.2	13822000	4	Keep	Keep	2	2	4882700	4345900	22.2192	22.0512	0.168024	22.1352
TTHERM_00075810	TTHERM_00075810	hypothetical protein	59.219	0	11.883			1	4	4	4	9.1	15779000	4	Keep	Keep	2	2	5581200	4968600	22.4121	22.2444	0.167736	22.3283
TTHERM_00348060	TTHERM_00348060	acyl-coenzyme A oxidase	75.737	0	123.49			1	28	28	28	49.5	779570000	62	Keep	Keep	32	30	264210000	235690000	27.9771	27.8123	0.164795	27.8947
TTHERM_00666540	TTHERM_00666540	60S ribosomal protein L21	18.123	0	76.926			1	7	7	7	43.9	3077700000	50	Keep	Keep	22	28	998860032	893350016	29.8957	29.7346	0.161058	29.8152
TTHERM_00529660	TTHERM_00529660	splicing factor 3B subunit 1	137.27	0	4.7795			1	4	4	4	4.1	14724000	6	Keep	Keep	3	3	5212700	4668800	22.3136	22.1546	0.158977	22.2341
TTHERM_000570549	TTHERM_000570549	histone H3	15.429	0	5.9008			1	3	3	3	13.2	273670000	8	Keep	Keep	4	4	94119000	84344000	26.488	26.3298	0.158199	26.4089
TTHERM_00299879	TTHERM_00299879	hypothetical protein	123.29	0	323.31			1	40	40	40	39.5	3281500000	151	Keep	Keep	72	79	1087000064	974240000	30.0177	29.8597	0.158003	29.9387
TTHERM_00414440	TTHERM_00414440	enoyl-CoA hydratase/isomerase	171.24	0	22.49			1	8	8	8	6.4	44292000	10	Keep	Keep	3	7	14620000	13117000	23.8014	23.6449	0.156506	23.7232
TTHERM_00831530	TTHERM_00831530	hypothetical protein	77.923	0	18.548			1	22	6	3	36.8	48988000	7	Keep	Keep	3	4	15911000	14292000	23.9235	23.7687	0.154816	23.8461
TTHERM_00295340;TTHERM_00295330	TTHERM_00295340	polyadenylate-binding protein	70.477	0	164.96			2	24	24	24	45.5	1808500000	75	Keep	Keep	33	42	627859968	564950016	29.2259	29.0736	0.152321	29.1497
TTHERM_00534010	TTHERM_00534010	zinc finger C-x8-C-x5-C-x3-H type protein	40.551	0	11.007			1	4	4	4	13.8	37298000	7	Keep	Keep	3	4	12796000	11520000	23.6092	23.4576	0.151552	23.5334
TTHERM_01014570	TTHERM_01014570	D-isomer specific 2-hydroxyacid dehydrogenase NAD-binding protein	40.518	0	11.507			1	3	3	3	11.4	14011000	4	Keep	Keep	2	2	4907500	4428800	22.2266	22.0785	0.148073	22.1525
TTHERM_00821870	TTHERM_00821870	V-type ATPase, D subunit	28.745	0	40.196			1	11	11	11	48.4	132330000	22	Keep	Keep	10	12	42929000	38823000	25.3555	25.2104	0.14504	25.2829
TTHERM_00338030	TTHERM_00338030	eukaryotic translation initiation factor eIF2A	100.33	0	35.899			1	7	7	7	10.9	61287000	19	Keep	Keep	8	11	21417000	19369000	24.3523	24.2072	0.145006	24.2797
TTHERM_00773330	TTHERM_00773330	40S ribosomal protein S13	17.585	0	41.618			1	11	11	11	55.6	1776200000	45	Keep	Keep	22	23	595529984	539400000	29.1496	29.0068	0.142818	29.0782
TTHERM_00221110	TTHERM_00221110	pumilio-family RNA-binding repeatprotein	102.7	0	82.665			1	18	18	18	24.6	140290000	26	Keep	Keep	12	14	49319000	44699000	25.5556	25.4137	0.141899	25.4847
TTHERM_00430060	TTHERM_00430060	brix domain protein	33.488	0	12.319			1	3	3	3	11.7	23347000	3	Keep	Keep	2	1	8127600	7369000	22.9544	22.813	0.141359	22.8837
TTHERM_00283900	TTHERM_00283900	RNase H family protein	81.092	0	8.4892			1	5	5	5	7.6	12985000	4	Keep	Keep	0	4	4801200	4354100	22.195	22.0539	0.14102	22.1244
TTHERM_00697430	TTHERM_00697430	ribosomal protein L9, amine-terminal domain protein	26.182	0	4.1859			1	3	3	3	13	14401000	4	Keep	Keep	2	2	5095400	4627400	22.2808	22.1418	0.138992	22.2113
TTHERM_00474970	TTHERM_00474970	60S acidic ribosomal protein	20.425	0	38.835			1	8	8	8	47.6	3099700000	38	Keep	Keep	18	20	961569984	874060032	29.8408	29.7032	0.137659	29.772
TTHERM_00804750;TTHERM_01055570	TTHERM_00804750;TTHERM_01055570	serine/threonine-protein phosphatase PP1;serine/threonine-protein phosphatase PP1	58.765	0	6.4605			2	4	4	4	9.1	29065000	9	Keep	Keep	4	5	9356800	8505400	23.1576	23.02	0.137636	23.0888
TTHERM_00277550	TTHERM_00277550	DNA replication licensing factor MCM4, putative	89.825	0	7.7606			1	4	4	4	6.3	14487000	5	Keep	Keep	1	4	5096700	4634400	22.2811	22.144	0.13718	22.2125
TTHERM_00525150	TTHERM_00525150	U2 snRNP auxilliary splicing factor	55.75	0	34.558			1	9	9	9	24.6	112500000	15	Keep	Keep	7	8	38874000	35352000	25.2123	25.0753	0.137014	25.1438
TTHERM_000312879	TTHERM_000312879	glycoside hydrolase family 85 protein	120.57	0	28.968			1	10	10	10	11	48736000	14	Keep	Keep	5	9	16650000	15146000	23.989	23.8524	0.136585	23.9207
TTHERM_01057750	TTHERM_01057750	hypothetical protein	46.249	0	72.88			1	12	12	12	38.4	131460000	27	Keep	Keep	12	15	46399000	42216000	25.4676	25.3313	0.136303	25.3994
TTHERM_00237500	TTHERM_00237500	cytoplasmic and cytosolic malate dehydrogenase family protein	38.693	0	26.259			1	7	7	7	28.2	68930000	14	Keep	Keep	6	8	24285000	22123000	24.5336	24.399	0.134518	24.4663
TTHERM_00469380	TTHERM_00469380	DEAD/DEAH-box helicase	65.914	0	50.34			1	8	8	8	18.7	114950000	15	Keep	Keep	6	9	39625000	36157000	25.2399	25.1078	0.132137	25.1738
TTHERM_00192090	TTHERM_00192090	class I/II aminotransferase	46.114	0	15.203			1	7	7	7	28.5	38227000	7	Keep	Keep	4	3	13414000	12244000	23.6772	23.5456	0.131664	23.6114
TTHERM_00497960	TTHERM_00497960	TCP-1 (CTT or eukaryotic type II) chaperonin family, eta subunit	61.529	0	79.702			1	19	19	19	44.8	194900000	41	Keep	Keep	17	24	67528000	61643000	26.009	25.8774	0.131548	25.9432
TTHERM_001014659	TTHERM_001014659	26S proteasome regulatory complex ATPase RPT2	50.858	0	40.634			1	6	6	6	20.1	57661000	8	Keep	Keep	5	3	20060000	18355000	24.2578	24.1297	0.128149	24.1937
TTHERM_00471090	TTHERM_00471090	40S ribosomal protein S7	23.188	0	98.624			1	19	19	19	51.8	7355200000	82	Keep	Keep	39	43	2587500032	2368999936	31.2689	31.1416	0.127281	31.2053
TTHERM_01109770	TTHERM_01109770	40S ribosomal protein S11, putative	18.108	0	43.402			1	15	15	15	64.3	5543400000	72	Keep	Keep	35	37	1881900032	1723500032	30.8095	30.6827	0.12685	30.7461
TTHERM_00938820;TTHERM_00961860;TTHERM_00516370;TTHERM_00961880;TTHERM_00894530	TTHERM_00938820	elongation factor 2, putative	93.439	0	155.35			5	38	38	37	51.3	870630000	93	Keep	Keep	49	44	289880000	265910000	28.1109	27.9864	0.124517	28.0486
TTHERM_00383610	TTHERM_00383610	citrate (Si)-synthase	53.466	0	4.5974			1	3	3	3	7	9748300	3	Keep	Keep	1	2	3382800	3107200	21.6898	21.5672	0.122603	21.6285
TTHERM_00149020	TTHERM_00149020	NAD(P)H quinone oxidoreductase, PIG3 family protein, putative	37.67	0	103.65			1	17	17	17	51	1153200000	53	Keep	Keep	26	27	385140000	354300000	28.5208	28.4004	0.120411	28.4606
TTHERM_00444570	TTHERM_00444570	zinc knuckle protein	76.835	0	21.174			1	9	9	9	19.2	98171000	17	Keep	Keep	7	10	33637000	30979000	25.0036	24.8848	0.118759	24.9442
TTHERM_00476640	TTHERM_00476640	60S ribosomal protein L24	18.053	0	13.26			1	5	5	5	23.4	2165600000	20	Keep	Keep	9	11	741520000	683280000	29.4659	29.3479	0.118008	29.4069
TTHERM_000441959	TTHERM_000441959	sperm-tail PG-rich repeat protein	31.777	0	6.1118			1	5	5	5	23.3	19175000	6	Keep	Keep	2	4	6782600	6252500	22.6934	22.576	0.117405	22.6347
TTHERM_01123840	TTHERM_01123840	3-hydroxyisobutyrate dehydrogenase	33.841	0	11.199			1	5	5	5	19.3	19254000	6	Keep	Keep	2	4	6417900	5923900	22.6137	22.4981	0.115555	22.5559
TTHERM_00471830	TTHERM_00471830	ubiquitin interaction motif protein	43.494	0	7.1096			1	4	4	4	11.5	17773000	6	Keep	Keep	2	4	6161300	5689200	22.5548	22.4398	0.115009	22.4973
TTHERM_00390040	TTHERM_00390040	eukaryotic translation initiation factor 2 gamma subunit	66.215	0	17.861			1	7	7	7	14.7	82923000	13	Keep	Keep	6	7	29139000	26958000	24.7965	24.6842	0.112238	24.7403
TTHERM_00653810	TTHERM_00653810	piwi domain protein	101.44	0	99.914			1	35	35	35	41	611400000	66	Keep	Keep	29	37	206080000	190670000	27.6186	27.5065	0.112127	27.5626
TTHERM_00502620	TTHERM_00502620	NUDIX hydrolase	36.015	0	248.57			1	29	29	29	80.5	11863000000	144	Keep	Keep	73	71	4087200000	3788999936	31.9285	31.8192	0.109295	31.8738
TTHERM_00691890	TTHERM_00691890	asparaginyl-tRNA synthetase protein	68.167	0	29.136			1	13	13	13	27.1	86242000	20	Keep	Keep	7	13	30041000	27939000	24.8404	24.7358	0.104652	24.7881
TTHERM_00037050	TTHERM_00037050	TCP-1 (CTT or eukaryotic type II) chaperonin family, delta subunit	58.476	0	35.131			1	14	14	14	34.5	144520000	24	Keep	Keep	11	13	49508000	46108000	25.5612	25.4585	0.102646	25.5098
TTHERM_00274500;TTHERM_00476470	TTHERM_00274500	aldo/keto reductase family oxidoreductase	34.284	0	66.235			2	23	10	10	63.2	3601700000	53	Keep	Keep	24	29	1147500032	1070200000	30.0958	29.9952	0.100613	30.0455
TTHERM_00975380	TTHERM_00975380	actin	50.855	0	10.476			1	5	5	5	14.9	29276000	6	Keep	Keep	2	4	9912700	9246600	23.2408	23.1405	0.100355	23.1907
TTHERM_00703660	TTHERM_00703660	hypothetical protein	33.559	0	19.022			1	5	5	5	23.3	31945000	7	Keep	Keep	2	5	10840000	10119000	23.3699	23.2706	0.0992985	23.3202
TTHERM_00456770	TTHERM_00456770	Tetrahymena thermophila SB210 MAC (JCVI) hypothetical protein (574 aa)	66.978	0	16.135			1	5	5	5	11	34880000	6	Keep	Keep	3	3	12021000	11232000	23.5191	23.4211	0.0979423	23.4701
TTHERM_00251120	TTHERM_00251120	hypothetical protein	792.87	0	27.635			1	14	13	13	2.7	56961000	13	Keep	Keep	4	9	19742000	18447000	24.2348	24.1369	0.0978813	24.1858
TTHERM_00059330	TTHERM_00059330	AAA domain protein	41.841	0	74.947			1	20	20	20	54.6	546130000	43	Keep	Keep	21	22	188750000	176400000	27.4919	27.3943	0.0976257	27.4431
TTHERM_00849320;TTHERM_00446390	TTHERM_00849320;TTHERM_00446390	ADP-ribosylation factor(Arf)/Arf-like (Arl) small GTPase family protein;ADP-ribosylation factor(Arf)/Arf-like (Arl) small GTPase family protein	21.799	0	4.2294			2	3	3	3	16.7	17204000	4	Keep	Keep	2	2	6142300	5748000	22.5504	22.4546	0.0957203	22.5025
TTHERM_00756450	TTHERM_00756450	RNA-binding protein 42 (RBM42)-like RNA recognition motif protein	51.873	0	34.574			1	5	5	5	13.5	30641000	9	Keep	Keep	4	5	9845800	9216400	23.2311	23.1358	0.0953045	23.1834
TTHERM_00221020	TTHERM_00221020	male sterility protein	130.96	0	5.371			1	4	4	4	4.4	7570800	6	Keep	Keep	3	3	2607700	2442500	21.3144	21.2199	0.0944195	21.2671
TTHERM_00136360	TTHERM_00136360	26S protease regulatory subunit 6A	48.768	0	16.3			1	7	7	7	21.1	54517000	11	Keep	Keep	5	6	18901000	17736000	24.172	24.0802	0.0917816	24.1261
TTHERM_00194650	TTHERM_00194650	threonyl-tRNA synthetase protein	130.31	0	2.6887			1	2	2	2	2.1	6238300	3	Keep	Keep	2	1	2134400	2004000	21.0254	20.9344	0.0909481	20.9799
TTHERM_00149798	TTHERM_00149798	40S ribosomal protein S6	32.541	0	129.42			1	24	24	24	54.3	6564100000	124	Keep	Keep	62	62	2003100032	1885600000	30.8996	30.8124	0.0872116	30.856
TTHERM_00444670	TTHERM_00444670	heat shock protein HSP90	92.088	0	15.245			1	5	5	5	7.8	30877000	7	Keep	Keep	2	5	10568000	9950800	23.3332	23.2464	0.0868168	23.2898
TTHERM_00823980;TTHERM_00030430	TTHERM_00823980	poly(ADP-ribose) polymerase family WGR domain protein	69.066	0	12.49			2	8	8	8	13.8	69286000	14	Keep	Keep	7	7	23455000	22112000	24.4834	24.3983	0.0850658	24.4409
TTHERM_01020880	TTHERM_01020880	arsenite-resistance protein	72.731	0	23.172			1	4	4	4	10.3	15574000	6	Keep	Keep	1	5	5383200	5081600	22.36	22.2768	0.0831814	22.3184
TTHERM_000931898	TTHERM_000931898	signal peptide-binding domain protein	35.423	0	12.535			1	4	4	4	19.1	35441000	9	Keep	Keep	4	5	11917000	11253000	23.5065	23.4238	0.0827103	23.4652
TTHERM_00275740	TTHERM_00275740	clathrin heavy chain	197.16	0	323.31			1	67	67	67	47.2	1371700000	136	Keep	Keep	57	79	471030016	444889984	28.8112	28.7289	0.0823688	28.7701
TTHERM_00391300	TTHERM_00391300	chaperone protein DnaJ	48.595	0	81.651			1	16	16	16	43.4	359370000	30	Keep	Keep	13	17	122590000	115800000	26.8693	26.7871	0.0822067	26.8282
TTHERM_00620960	TTHERM_00620960	RAP domain protein	70.733	0	11.51			1	5	5	5	10.9	26795000	7	Keep	Keep	2	5	9238200	8747100	23.1392	23.0604	0.0788078	23.0998
TTHERM_00577240	TTHERM_00577240	50S ribosomal protein L1P	24.45	0	93.969			1	19	19	19	60.5	5480500000	121	Keep	Keep	59	62	1636899968	1551000064	30.6083	30.5306	0.0777664	30.5694
TTHERM_00483600	TTHERM_00483600	hypothetical protein	44.451	0	12.888			1	3	3	3	11.3	5050500	4	Keep	Keep	1	3	1745300	1654700	20.735	20.6581	0.0769062	20.6966
TTHERM_00047560	TTHERM_00047560	transcription factor/nuclear export subunit protein	156.57	0	16.55			1	9	9	9	7.8	25906000	12	Keep	Keep	5	7	8435900	8015400	23.0081	22.9343	0.0737667	22.9712
TTHERM_00280990	TTHERM_00280990	50S ribosomal protein L21	27.587	0	10.783			1	2	2	2	12.3	9946800	3	Keep	Keep	1	2	3352000	3185700	21.6766	21.6032	0.07341	21.6399
TTHERM_00825080	TTHERM_00825080	glycylpeptide N-tetradecanoyltransferase	59.425	0	121.95			1	22	22	22	46.9	1183200000	74	Keep	Keep	26	48	353070016	335660000	28.3954	28.3224	0.0729523	28.3589
TTHERM_00537300	TTHERM_00537300	ribose-phosphate pyrophosphokinase	43.807	0	139.43			1	19	19	19	52.1	590510000	49	Keep	Keep	24	25	189300000	180280000	27.4961	27.4257	0.0704346	27.4609
TTHERM_00030190	TTHERM_00030190	cytoplasmic and cytosolic malate dehydrogenase family protein	37.847	0	9.126			1	6	6	6	24.6	42115000	7	Keep	Keep	3	4	14329000	13648000	23.7724	23.7022	0.0702476	23.7373
TTHERM_00842650	TTHERM_00842650	FAD/FMN-binding family oxidoreductase	43.192	0	70.416			1	14	13	13	45.9	103490000	17	Keep	Keep	6	11	34325000	32712000	25.0328	24.9633	0.0694408	24.998
TTHERM_00047480	TTHERM_00047480	40S ribosomal protein S3a	29.653	0	114.81			1	28	28	28	69.1	8693400000	94	Keep	Keep	44	50	2966299904	2832100096	31.466	31.3992	0.0667915	31.4326
TTHERM_00584860	TTHERM_00584860	zinc finger C-x8-C-x5-C-x3-H type protein	36.385	0	17.303			1	6	6	6	22.9	51906000	9	Keep	Keep	4	5	18773000	17943000	24.1622	24.0969	0.0652371	24.1295
TTHERM_00526450	TTHERM_00526450	40S ribosomal protein S30	9.2198	0	10.965			1	8	8	8	45	292070000	15	Keep	Keep	6	9	98665000	94475000	26.556	26.4934	0.0626068	26.5247
TTHERM_00532190	TTHERM_00532190	S-phase kinase-associated protein, putative	23.302	0	44.2			1	9	9	9	61.1	73773000	11	Keep	Keep	4	7	22986000	22040000	24.4542	24.3936	0.0606308	24.4239
TTHERM_00497920DNAtopoisomeraseI;TTHERM_01262890	TTHERM_00497920DNAtopoisomeraseI		106.16	0	20.903			2	9	9	9	11.2	28841000	12	Keep	Keep	4	8	9504100	9144300	23.1801	23.1244	0.0556774	23.1523
TTHERM_00015980	TTHERM_00015980	choline-phosphate cytidylyltransferase	52.027	0	22.734			1	6	6	6	20.3	26796000	7	Keep	Keep	1	6	8713300	8388400	23.0548	23	0.0548248	23.0274
TTHERM_00685980	TTHERM_00685980	hypothetical protein	37.568	0	12.277			1	4	4	4	19.5	32215000	4	Keep	Keep	1	3	10213000	9832700	23.2839	23.2292	0.0547466	23.2565
TTHERM_00636980	TTHERM_00636980	zinc finger protein	40.608	0	23.532			1	6	6	6	16.9	458230000	18	Keep	Keep	9	9	180150000	174060000	27.4246	27.375	0.0496139	27.3998
TTHERM_00499540	TTHERM_00499540	glutathione S-transferase, amine-terminal domain protein	27.968	0	10.831			1	6	6	6	21.6	65432000	10	Keep	Keep	6	4	21672000	20955000	24.3693	24.3208	0.0485382	24.3451
TTHERM_00148720	TTHERM_00148720	Tetrahymena thermophila SB210 MAC (JCVI) conserved hypothetical protein (156 aa)	17.4	0	21.479			1	6	6	6	58.7	150190000	13	Keep	Keep	7	6	50280000	48629000	25.5835	25.5353	0.0481682	25.5594
TTHERM_00829380	TTHERM_00829380	60S ribosomal protein L11	19.718	0	70.098			1	14	14	14	71.5	4151300000	66	Keep	Keep	30	36	1324600064	1286300032	30.3029	30.2606	0.0423298	30.2817
TTHERM_00313119	TTHERM_00313119	ABC transporter family protein	82.711	0	5.7818			1	4	4	4	8.6	13350000	5	Keep	Keep	3	2	4497000	4373200	22.1005	22.0603	0.0402737	22.0804
TTHERM_00773720	TTHERM_00773720	hypothetical protein	39.58	0	12.034			1	3	3	3	11.2	29937000	5	Keep	Keep	2	3	10022000	9748900	23.2567	23.2168	0.0398579	23.2367
TTHERM_00085180	TTHERM_00085180	60S ribosomal protein L32	23.926	0	48.968			1	8	8	8	34	4290500000	50	Keep	Keep	22	28	1338300032	1302400000	30.3178	30.2785	0.0392284	30.2981
TTHERM_00348410	TTHERM_00348410	hypothetical protein	219.63	0	15.395			1	6	6	6	3.8	26553000	6	Keep	Keep	2	4	8931700	8693300	23.0905	23.0515	0.039032	23.071
TTHERM_00410270	TTHERM_00410270	MaoC-like domain protein	33.925	0	9.6947			1	5	5	5	19.1	42371000	10	Keep	Keep	5	5	14331000	13966000	23.7726	23.7354	0.03722	23.754
TTHERM_00138600	TTHERM_00138600	IPT/TIG domain protein	409.97	0	323.31			1	147	147	83	46.1	15859000000	523	Keep	Keep	238	285	5248900096	5121099776	32.2894	32.2538	0.0355606	32.2716
TTHERM_00585260	TTHERM_00585260	ATP synthase F1, beta subunit	53.431	0	21.922			1	5	5	5	14.7	23782000	9	Keep	Keep	3	6	8030000	7835900	22.937	22.9017	0.0353012	22.9193
TTHERM_00474920	TTHERM_00474920	hypothetical protein	50.677	0	323.31			1	25	25	25	63.4	1626700000	100	Keep	Keep	50	50	527649984	516100000	28.975	28.9431	0.0319309	28.959
TTHERM_00149630	TTHERM_00149630	60S ribosomal protein L34	14.037	0	86.069			1	7	7	7	48.8	2021900000	26	Keep	Keep	14	12	681240000	666819968	29.3436	29.3127	0.0308666	29.3282
TTHERM_00847060;TTHERM_00847040;TTHERM_00848060;TTHERM_00847030	TTHERM_00847060	von willebrand factor type A domain protein	88.422	0	310.41			4	42	42	42	55.2	902160000	88	Keep	Keep	38	50	297560000	291400000	28.1486	28.1184	0.03018	28.1335
TTHERM_00530680	TTHERM_00530680	hypothetical protein	220.1	0	7.5166			1	4	4	4	2.5	11182000	3	Keep	Keep	1	2	3729300	3652300	21.8305	21.8004	0.0300999	21.8154
TTHERM_00317230	TTHERM_00317230	hypothetical protein	16.331	0	85.222			1	7	7	7	53.5	193660000	19	Keep	Keep	8	11	65017000	63675000	25.9543	25.9242	0.0300903	25.9393
TTHERM_00522630	TTHERM_00522630	40S ribosomal protein S0	27.498	0	133.72			1	10	10	10	47.7	548270000	33	Keep	Keep	16	17	150510000	147620000	27.1653	27.1373	0.0279694	27.1513
TTHERM_00051840	TTHERM_00051840	hypothetical protein	47.727	0	94.8			1	23	23	23	56.8	733250000	53	Keep	Keep	24	29	247600000	242870000	27.8834	27.8556	0.0278263	27.8695
TTHERM_00316050	TTHERM_00316050	MIF4G domain protein	124.73	0	69.986			1	19	19	19	20.8	194290000	28	Keep	Keep	11	17	64494000	63285000	25.9427	25.9154	0.0273018	25.929
TTHERM_00703580	TTHERM_00703580	hypothetical protein	96.107	0	323.31			1	32	32	32	60.9	7810100000	169	Keep	Keep	79	90	2381700096	2338800128	31.1493	31.1231	0.0262241	31.1362
TTHERM_00670500	TTHERM_00670500	TCP-1 (CTT or eukaryotic type II) chaperonin family, zeta subunit	59.42	0	50.089			1	15	15	15	34.6	166720000	24	Keep	Keep	11	13	57053000	56041000	25.7658	25.74	0.0258198	25.7529
TTHERM_00736480	TTHERM_00736480	60S ribosomal protein L5	34.453	0	77.46			1	20	20	20	47.2	20324000000	150	Keep	Keep	64	86	6798000128	6680399872	32.6625	32.6373	0.025177	32.6499
TTHERM_00220990	TTHERM_00220990	Serine/Threonine kinase domain protein	52.569	0	6.2592			1	2	2	2	6.2	3772500	3	Keep	Keep	1	2	1253900	1234100	20.258	20.235	0.0229645	20.2465
TTHERM_00152190;TTHERM_01289010	TTHERM_00152190	serine/threonine protein phosphatase 2A	42.588	0	6.0893			2	4	4	4	13	21237000	4	Keep	Keep	2	2	6750300	6651700	22.6865	22.6653	0.0212288	22.6759
TTHERM_000784329	TTHERM_000784329	FAD/FMN-binding family oxidoreductase	41.342	0	6.4894			1	4	4	4	11.8	10161000	5	Keep	Keep	1	4	3434300	3386300	21.7116	21.6913	0.0203056	21.7014
TTHERM_00339640	TTHERM_00339640	vacuolar H+-ATPase A subunit	69.079	0	85.635			1	20	20	20	43.4	227890000	43	Keep	Keep	17	26	69358000	68432000	26.0476	26.0282	0.019392	26.0379
TTHERM_00522490	TTHERM_00522490	autophagy protein Atg8 ubiquitin-like protein	14.653	0	6.3505			1	4	4	4	26.2	66526000	6	Keep	Keep	3	3	22151000	21881000	24.4009	24.3832	0.0176945	24.392
TTHERM_00985160	TTHERM_00985160	telomerase component p95	102.94	0	26.892			1	7	7	7	11.6	30737000	10	Keep	Keep	4	6	9163100	9055700	23.1274	23.1104	0.0170097	23.1189
TTHERM_00151670	TTHERM_00151670	zinc-binding dehydrogenase family oxidoreductase	38.819	0	131.71			1	27	27	27	64.3	3500400000	121	Keep	Keep	55	66	1092400000	1080199936	30.0249	30.0086	0.0162029	30.0167
TTHERM_00274520	TTHERM_00274520	aldo/keto reductase family oxidoreductase	33.989	0	260.3			1	26	26	13	68.2	50724000000	227	Keep	Keep	105	122	16748999680	16568999936	33.9634	33.9478	0.0155868	33.9556
TTHERM_00106940	TTHERM_00106940	glycyl-tRNA synthetase protein	72.206	0	13.35			1	6	6	6	12.8	19046000	4	Keep	Keep	1	3	6304600	6237200	22.588	22.5725	0.0155048	22.5802
TTHERM_00149300	TTHERM_00149300	40S ribosomal protein S4	37.935	0	269.08			1	24	24	24	57.3	15156000000	145	Keep	Keep	72	73	4808999936	4761699840	32.1631	32.1488	0.0142593	32.156
TTHERM_00220710	TTHERM_00220710	quinoid dihydropteridine reductase, putative	25.076	0	262.64			1	16	16	16	93.1	16681000000	199	Keep	Keep	94	105	4554399744	4516700160	32.0846	32.0726	0.0119934	32.0786
TTHERM_00295010	TTHERM_00295010	hypothetical protein	43.617	0	36.67			1	7	7	7	24.7	48592000	11	Keep	Keep	4	7	15407000	15282000	23.8771	23.8653	0.0117531	23.8712
TTHERM_000128859	TTHERM_000128859	hypothetical protein	58.678	0	9.7156			1	2	2	2	4	15840000	3	Keep	Keep	1	2	5230500	5188900	22.3185	22.307	0.0115204	22.3128
TTHERM_00660180	TTHERM_00660180	high mobility group (HMG) box protein	16.486	0	5.5579			1	3	3	3	16.8	54359000	5	Keep	Keep	2	3	17675000	17567000	24.0752	24.0664	0.00884247	24.0708
TTHERM_00266390	TTHERM_00266390	40S ribosomal protein S15	15.873	0	79.223			1	8	8	8	60.4	2652300000	59	Keep	Keep	27	32	796579968	791740032	29.5692	29.5604	0.00879288	29.5648
TTHERM_00637490	TTHERM_00637490	NOL1/NOP2/sun family RNA methylase, putative	87.878	0	9.9542			1	6	6	6	10	45850000	8	Keep	Keep	2	6	15052000	14978000	23.8435	23.8363	0.0071106	23.8399
TTHERM_00149340	TTHERM_00149340	TCP-1 (CTT or eukaryotic type II) chaperonin family, beta subunit	58.993	0	44.667			1	15	15	15	36.6	173690000	31	Keep	Keep	12	19	55820000	55569000	25.7343	25.7278	0.00650215	25.731
TTHERM_01289100	TTHERM_01289100	tRNA-dihydrouridine synthase	62.849	0	153.48			1	23	23	23	43.5	2559200000	85	Keep	Keep	38	47	779840000	776569984	29.5386	29.5325	0.00606155	29.5356
TTHERM_00420290	TTHERM_00420290	hypothetical protein	89.753	0	36.96			1	8	8	8	15.3	35470000	14	Keep	Keep	6	8	11921000	11872000	23.507	23.5011	0.00594139	23.504
TTHERM_01002870	TTHERM_01002870	carboxy-terminal crystallin fold protein	48.349	0	231.15			1	22	22	21	62.5	6586800000	95	Keep	Keep	44	51	2190299904	2182799872	31.0285	31.0235	0.00494766	31.026
TTHERM_00455650	TTHERM_00455650	elongation factor Tu GTP-binding domain protein	50.632	0	19.629			1	11	11	11	31.3	64095000	15	Keep	Keep	6	9	21371000	21303000	24.3492	24.3446	0.00459862	24.3468
TTHERM_00408950	TTHERM_00408950	hypothetical protein	28.778	0	8.318			1	2	2	2	11.6	10351000	4	Keep	Keep	2	2	3536100	3528800	21.7537	21.7508	0.00298119	21.7522
TTHERM_01001570	TTHERM_01001570	adenylate kinase	28.77	0	23.802			1	11	11	11	46.1	269870000	26	Keep	Keep	12	14	89550000	89421000	26.4162	26.4141	0.00207901	26.4152
TTHERM_000338239	TTHERM_000338239	60S ribosomal protein L18	20.589	0	125.42			1	11	11	9	48.1	3006200000	44	Keep	Keep	20	24	988350016	988339968	29.8804	29.8804	1.52588e-05	29.8804
TTHERM_00812780	TTHERM_00812780	60S ribosomal protein L38	19.513	0	14.024			1	4	4	4	20.7	705110000	13	Keep	Keep	6	7	239700000	239770000	27.8366	27.8371	-0.000421524	27.8369
TTHERM_00124060	TTHERM_00124060	hypothetical protein	41.856	0	4.0688			1	2	2	2	5.5	11742000	4	Keep	Keep	2	2	3860600	3862700	21.8804	21.8812	-0.00078392	21.8808
TTHERM_00013110	TTHERM_00013110	importin-beta amine-terminal domain protein	99.256	0	60.556			1	12	12	12	16	89625000	19	Keep	Keep	9	10	30727000	30762000	24.873	24.8746	-0.00164223	24.8738
TTHERM_00577030	TTHERM_00577030	clathrin adapter protein AP-1, mu subunit	49.116	0	20.449			1	8	8	8	21	65691000	11	Keep	Keep	5	6	18814000	18845000	24.1653	24.1677	-0.00237465	24.1665
TTHERM_00134970	TTHERM_00134970	TCP-1 (CTT or eukaryotic type II) chaperonin family, epsilon subunit	58.846	0	23.58			1	13	13	13	26.7	91589000	19	Keep	Keep	7	12	30264000	30349000	24.8511	24.8551	-0.00404739	24.8531
TTHERM_00659010	TTHERM_00659010	NAD/NADP octopine/nopaline dehydrogenase, alpha-helical domain protein	46.035	0	89.21			1	12	12	12	33.5	1252500000	53	Keep	Keep	23	30	386940000	388590016	28.5275	28.5337	-0.00613976	28.5306
TTHERM_00463290	TTHERM_00463290	peroxisomal acyl-CoA oxidase	76.426	0	8.5718			1	5	5	5	9.5	19913000	7	Keep	Keep	2	5	6572800	6615100	22.6481	22.6573	-0.00925446	22.6527
TTHERM_00145230	TTHERM_00145230	zinc-binding dehydrogenase family oxidoreductase	39.537	0	54.625			1	15	15	15	44.8	352940000	36	Keep	Keep	19	17	114920000	115930000	26.7761	26.7887	-0.0126247	26.7824
TTHERM_00606960	TTHERM_00606960	cell surface immobilization antigen	33.124	0	58.548			1	4	4	4	27.5	116790000	9	Keep	Keep	3	6	37935000	38285000	25.177	25.1903	-0.0132484	25.1837
TTHERM_01044640	TTHERM_01044640	hypothetical protein	109.96	0	16.063			1	8	8	8	9.8	33187000	11	Keep	Keep	4	7	10420000	10541000	23.3129	23.3295	-0.016655	23.3212
TTHERM_00997670	TTHERM_00997670	inorganic pyrophosphatase	21.747	0	5.6668			1	3	3	3	19.1	18579000	3	Keep	Keep	2	1	6055100	6140800	22.5297	22.55	-0.0202751	22.5399
TTHERM_00312370	TTHERM_00312370	transducin, putative	49.782	0	8.9856			1	2	2	2	7.3	5847000	3	Keep	Keep	1	2	1909900	1937300	20.8651	20.8856	-0.0205498	20.8753
TTHERM_00322910	TTHERM_00322910	EMG1/NEP1 methyltransferase	35.589	0.0011249	2.4439			1	2	2	2	6.8	7557500	3	Keep	Keep	2	1	2471300	2506800	21.2368	21.2574	-0.0205765	21.2471
TTHERM_00891190	TTHERM_00891190	hypothetical protein	83.796	0	57.624			1	14	14	14	23.9	126630000	21	Keep	Keep	7	14	41399000	41998000	25.3031	25.3238	-0.0207253	25.3135
TTHERM_00937710	TTHERM_00937710	hypothetical protein	76.848	0	44.647			1	15	15	15	24.1	99115000	21	Keep	Keep	9	12	33176000	33705000	24.9836	25.0065	-0.0228233	24.995
TTHERM_00011540	TTHERM_00011540	enoyl-(acyl carrier) reductase	27.771	0	39.318			1	15	15	15	58	1191100000	52	Keep	Keep	24	28	337329984	342870016	28.3296	28.3531	-0.0235004	28.3413
TTHERM_00070980	TTHERM_00070980	acyl-coenzyme A oxidase, putative	75.185	0	27.425			1	9	9	9	15.5	54775000	12	Keep	Keep	4	8	18123000	18424000	24.1113	24.1351	-0.0237637	24.1232
TTHERM_00068110	TTHERM_00068110	26S protease regulatory subunit 6B	45.722	0	16.397			1	7	7	7	20.7	55055000	12	Keep	Keep	5	7	18277000	18599000	24.1235	24.1487	-0.0251961	24.1361
TTHERM_00333210	TTHERM_00333210	60S ribosomal protein L4	45.106	0	218.32			1	35	35	35	65.6	12997000000	195	Keep	Keep	88	107	4251000064	4326600192	31.9852	32.0106	-0.0254307	31.9979
TTHERM_00694350	TTHERM_00694350	tubulin polymerization-promoting family protein	15.838	0	4.6112			1	3	3	3	22.8	14208000	4	Keep	Keep	2	2	4710000	4794200	22.1673	22.1929	-0.0255623	22.1801
TTHERM_00853120	TTHERM_00853120	transmembrane protein, putative	49.467	0	18.57			1	6	6	6	15.4	40155000	11	Keep	Keep	4	7	13063000	13304000	23.639	23.6654	-0.0263748	23.6522
TTHERM_00194540	TTHERM_00194540	TATA-binding protein interacting (TIP20) protein	143.42	0	138.73			1	33	33	33	30.7	301370000	51	Keep	Keep	22	29	97537000	99641000	26.5394	26.5702	-0.0307903	26.5548
TTHERM_00486480	TTHERM_00486480	carboxy-terminal TIM barrel domain enolase	48.422	0	53.918			1	15	15	15	41	418810000	39	Keep	Keep	18	21	129340000	132210000	26.9466	26.9783	-0.0316639	26.9624
TTHERM_00365340	TTHERM_00365340	transitional endoplasmic reticulum ATPase, putative	88.514	0	50.278			1	23	23	23	33.8	262040000	31	Keep	Keep	11	20	87252000	89277000	26.3787	26.4118	-0.0331001	26.3952
TTHERM_00786930	TTHERM_00786930	nucleosome assembly protein	39.583	0	36.555			1	12	12	12	36.9	187160000	22	Keep	Keep	11	11	59451000	60840000	25.8252	25.8585	-0.0333195	25.8419
TTHERM_000812918	TTHERM_000812918	WD domain, G-beta repeat protein	36.778	0	6.4501			1	3	3	3	10.2	13911000	4	Keep	Keep	1	3	4372200	4480800	22.0599	22.0953	-0.0353966	22.0776
TTHERM_01151500	TTHERM_01151500	40S ribosomal protein S3	27.531	0	141.92			1	24	24	24	78.6	7870000000	137	Keep	Keep	62	75	2338500096	2398700032	31.1229	31.1596	-0.0366688	31.1413
TTHERM_00488350	TTHERM_00488350	coatomer subunit beta	110.78	0	10.031			1	3	3	3	3.9	6442000	4	Keep	Keep	1	3	2135100	2194400	21.0259	21.0654	-0.0395241	21.0456
TTHERM_00578940	TTHERM_00578940	26S proteasome non-ATPase regulatory subunit	51.011	0	17.637			1	9	9	9	22	40393000	12	Keep	Keep	5	7	13305000	13684000	23.6655	23.706	-0.0405216	23.6857
TTHERM_00627000	TTHERM_00627000	SIT4 phosphatase-associated protein	85.57	0	5.1761			1	3	3	3	4.4	7470700	5	Keep	Keep	2	3	2739300	2829500	21.3854	21.4321	-0.0467396	21.4087
TTHERM_00571860	TTHERM_00571860	ATP synthase F1, alpha subunit	59.669	0	21.261			1	6	6	6	15.2	25710000	9	Keep	Keep	3	6	7897200	8162600	22.9129	22.9606	-0.0476875	22.9367
TTHERM_00655820	TTHERM_00655820	translation elongation factor EF-1alpha	48.36	0	125.82			1	23	23	23	58.4	5667100000	100	Keep	Keep	45	55	1616099968	1674599936	30.5899	30.6412	-0.0513	30.6155	266
TTHERM_000339809	TTHERM_000339809	60S ribosomal protein L17	20.374	0	70.292			1	8	8	8	46.4	3891000000	33	Keep	Keep	18	15	1262400000	1308899968	30.2335	30.2857	-0.0521851	30.2596
TTHERM_00444470	TTHERM_00444470	S-adenosylmethionine synthetase protein	43.643	0	37.122			1	7	7	7	24.7	61178000	12	Keep	Keep	5	7	20253000	21000000	24.2716	24.3239	-0.0522537	24.2978
TTHERM_00658750	TTHERM_00658750	RNA recognition motif protein	42.248	0	4.9091			1	4	4	4	12.8	28372000	5	Keep	Keep	3	2	8751300	9078000	23.0611	23.1139	-0.0528774	23.0875
TTHERM_00158450;TTHERM_00561170;TTHERM_00561190	TTHERM_00158450	acyl-CoA synthetase family (AMP-forming)/AMP-acid ligase family protein	66.597	0	7.4642			3	4	4	4	8.3	24548000	4	Keep	Keep	2	2	7513400	7796300	22.841	22.8944	-0.0533238	22.8677
TTHERM_00293370	TTHERM_00293370	clathrin light chain	26.603	0	14.162			1	2	2	2	9.6	10616000	3	Keep	Keep	1	2	3506300	3645200	21.7415	21.7976	-0.0560493	21.7695
TTHERM_00378540	TTHERM_00378540	PX domain protein	102.26	0	50.662			1	15	15	15	21.6	64892000	18	Keep	Keep	6	12	19945000	20776000	24.2495	24.3084	-0.0588913	24.279
TTHERM_00499650	TTHERM_00499650	hypothetical protein	38.67	0	45.732			1	10	10	10	37.2	84747000	17	Keep	Keep	8	9	27111000	28276000	24.6924	24.7531	-0.0606995	24.7227
TTHERM_00527110	TTHERM_00527110	importin-beta amine-terminal domain protein	105.06	0	6.5442			1	3	3	3	3.9	7871800	3	Keep	Keep	1	2	2507600	2619400	21.2579	21.3208	-0.0629292	21.2893
TTHERM_00016060;TTHERM_00085310	TTHERM_00016060	short chain dehydrogenase reductase family protein, putative	27.473	0	17.211			2	7	7	7	29.6	131580000	20	Keep	Keep	11	9	37303000	39032000	25.1528	25.2182	-0.0653667	25.1855
TTHERM_00140980	TTHERM_00140980	ribosomal protein L28	34.973	0	10.751			1	4	4	4	13.1	23032000	5	Keep	Keep	2	3	6777400	7110000	22.6923	22.7614	-0.0691166	22.7269
TTHERM_00454080	TTHERM_00454080	predicted protein	14.906	0	46.595			1	14	14	14	74.6	2390800000	43	Keep	Keep	19	24	762470016	800000000	29.5061	29.5754	-0.0693188	29.5408
TTHERM_00660330	TTHERM_00660330	hypothetical protein	34.2	0	9.7503			1	5	5	5	16.6	32543000	9	Keep	Keep	5	4	10736000	11274000	23.3559	23.4265	-0.0705433	23.3912
TTHERM_000224589	TTHERM_000224589	hypothetical protein	37.924	0	32.346			1	11	11	10	38.3	87970000	15	Keep	Keep	6	9	28741000	30287000	24.7766	24.8522	-0.0755882	24.8144
TTHERM_00190950;TTHERM_00372480	TTHERM_00190950	macronuclear actin	42.042	0	179.37			2	29	29	29	76.3	2201000000	103	Keep	Keep	48	55	601120000	633800000	29.1631	29.2395	-0.076374	29.2013
TTHERM_00106969	TTHERM_00106969	50S ribosomal protein L17	27.65	0	4.3111			1	3	3	3	13.1	8478100	4	Keep	Keep	1	3	3035300	3205200	21.5334	21.612	-0.0785751	21.5727
TTHERM_00760460	TTHERM_00760460	Hypothetical protein	239.28	0	38.43			1	16	16	16	9	65736000	16	Keep	Keep	4	12	20363000	21503000	24.2795	24.358	-0.0785866	24.3187
TTHERM_00051730	TTHERM_00051730	RNA recognition motif protein	87.104	0	203.55			1	33	33	33	41.9	1349700000	85	Keep	Keep	34	51	409220000	432129984	28.6083	28.6869	-0.0785885	28.6476
TTHERM_01128580	TTHERM_01128580	zinc finger protein	106.53	0	4.0167			1	2	2	2	2.5	6329900	3	Keep	Keep	1	2	2049700	2170300	20.967	21.0495	-0.0824814	21.0082
TTHERM_00535400	TTHERM_00535400	kinase domain protein	114.51	0	6.0458			1	5	5	5	5.9	17569000	4	Keep	Keep	0	4	5605600	5936800	22.4184	22.5012	-0.0828152	22.4598
TTHERM_00477020	TTHERM_00477020	hypothetical protein	13.592	0	9.4627			1	3	3	3	28.1	37948000	3	Keep	Keep	1	2	10328000	10956000	23.3001	23.3852	-0.0851593	23.3426
TTHERM_00224580	TTHERM_00224580	hypothetical protein	56.484	0	59.673			1	12	12	10	25.3	136640000	20	Keep	Keep	7	13	43275000	45996000	25.367	25.455	-0.0879745	25.411
TTHERM_00316500;TTHERM_00790790	TTHERM_00316500;TTHERM_00790790	histone H2B;histone H2A	14.283	0	17.438			2	4	4	3	35.3	570730000	17	Keep	Keep	8	9	172640000	183760000	27.3632	27.4533	-0.0900555	27.4082
TTHERM_00459310	TTHERM_00459310	universal stress family protein	33.338	0	19.655			1	5	5	5	22.2	56981000	7	Keep	Keep	3	4	18026000	19200000	24.1036	24.1946	-0.0910263	24.1491
TTHERM_00474900	TTHERM_00474900	hypothetical protein	71.349	0	5.6938			1	3	3	3	5.5	9815800	4	Keep	Keep	2	2	3132700	3338300	21.579	21.6707	-0.0917072	21.6248
TTHERM_00581610;TTHERM_00581610transmembraneprotein,putative	TTHERM_00581610;TTHERM_00581610transmembraneprotein,putative	Tetrahymena thermophila SB210 MAC (JCVI) RE04347p, putative (604 aa);	67.808	0	21.208			2	6	6	6	11.3	49833000	7	Keep	Keep	4	3	15751000	16810000	23.9089	24.0028	-0.0938778	23.9559
TTHERM_00047170	TTHERM_00047170	RNA recognition motif protein	36.595	0	8.8318			1	4	4	4	14.4	12261000	6	Keep	Keep	2	4	3817000	4085100	21.864	21.9619	-0.0979328	21.913
TTHERM_00089240	TTHERM_00089240	intraflagellar transporter, putative	204.72	0	11.11			1	8	8	8	4.9	37362000	10	Keep	Keep	2	8	10634000	11384000	23.3422	23.4405	-0.0983238	23.3913
TTHERM_00194800	TTHERM_00194800	hypothetical protein	45.216	0	22.337			1	7	7	7	23.6	48880000	11	Keep	Keep	4	7	16085000	17221000	23.9392	24.0377	-0.0984535	23.9884
TTHERM_00075670	TTHERM_00075670	60S ribosomal protein L37a	11.35	0	57.41			1	10	10	10	63.1	2426700000	37	Keep	Keep	17	20	803080000	859969984	29.581	29.6797	-0.0987415	29.6303
TTHERM_00657460	TTHERM_00657460	RNA recognition motif 2 in vertebrate RNA-binding protein	82.841	0	18.629			1	5	5	5	8.2	26335000	5	Keep	Keep	1	4	8129100	8708900	22.9547	23.0541	-0.0993958	23.0044
TTHERM_00582140	TTHERM_00582140	adaptin amine-terminal region protein	116.53	0	19.928			1	10	10	10	12.8	70791000	15	Keep	Keep	5	10	22469000	24077000	24.4214	24.5211	-0.09972	24.4713
TTHERM_00706300	TTHERM_00706300	ribosomal protein S9	26.169	0	62.406			1	12	12	12	39.6	3677700000	72	Keep	Keep	34	38	1047699968	1124300032	29.9646	30.0664	-0.101801	30.0155
TTHERM_00752080	TTHERM_00752080	hypothetical protein	86.906	0	9.6041			1	5	5	5	8	14414000	6	Keep	Keep	1	5	4543600	4879100	22.1154	22.2182	-0.102779	22.1668
TTHERM_00825230	TTHERM_00825230	ubiquitin carboxyl-terminal hydrolase	135.89	0	19.243			1	7	7	7	7.7	32336000	12	Keep	Keep	3	9	9986400	10724000	23.2515	23.3543	-0.102806	23.3029
TTHERM_00085220	TTHERM_00085220	MEK kinase	48.864	0	14.032			1	5	5	5	19.5	17153000	8	Keep	Keep	2	6	5270500	5685100	22.3295	22.4388	-0.109247	22.3841
TTHERM_00476670	TTHERM_00476670	60S ribosomal protein L18a	22.106	0	67.572			1	17	17	17	81.1	5426100000	87	Keep	Keep	38	49	1485299968	1602599936	30.4681	30.5778	-0.109659	30.5229
TTHERM_00529860	TTHERM_00529860	vacuolar V-type H(+)-ATPase B subunit	65.162	0	45.096			1	12	12	12	24.9	148580000	25	Keep	Keep	12	13	47330000	51086000	25.4962	25.6064	-0.110172	25.5513
TTHERM_00686220	TTHERM_00686220	S25 ribosomal protein	15.264	0	55.583			1	11	11	11	44.8	1517100000	38	Keep	Keep	19	19	484500000	523600000	28.8519	28.9639	-0.111969	28.9079
TTHERM_00400750	TTHERM_00400750	D-hydantoinase family protein	111.91	0	21.549			1	8	8	8	11.1	31830000	12	Keep	Keep	4	8	9845200	10692000	23.231	23.35	-0.11904	23.2905
TTHERM_00787240	TTHERM_00787240	aminotransferase class-III protein	55.939	0	19.583			1	10	10	10	24.7	54773000	13	Keep	Keep	5	8	16122000	17523000	23.9425	24.0628	-0.120218	24.0026
TTHERM_00037060	TTHERM_00037060	TCP-1 (CTT or eukaryotic type II) chaperonin family, theta subunit	99.12	0	75.005			1	16	16	16	28.4	182330000	31	Keep	Keep	13	18	57214000	62216000	25.7699	25.8908	-0.120916	25.8303
TTHERM_00585290	TTHERM_00585290	ribosomal protein L1	43.374	0	16.079			1	4	4	4	19.5	24994000	6	Keep	Keep	2	4	7936600	8641500	22.9201	23.0429	-0.122761	22.9815
TTHERM_00777270	TTHERM_00777270	hypothetical protein	36.009	0	6.2313			1	5	5	5	16.7	30770000	6	Keep	Keep	2	4	8735100	9528300	23.0584	23.1838	-0.125395	23.1211
TTHERM_000128319	TTHERM_000128319	amylo-alpha-1,6-glucosidase	201.39	0	79.468			1	37	37	37	24	309730000	52	Keep	Keep	19	33	95566000	104290000	26.51	26.636	-0.126032	26.573
TTHERM_00145080	TTHERM_00145080	zinc-binding dehydrogenase family oxidoreductase	36.062	0	133.35			1	15	15	15	49.1	6510800000	80	Keep	Keep	37	43	1980600064	2164600064	30.8833	31.0114	-0.128162	30.9474
TTHERM_01151610	TTHERM_01151610	normocyte-binding protein 2a, putative	30.24	0	5.0032			1	3	3	3	13.7	8074800	3	Keep	Keep	0	3	2455100	2683200	21.2274	21.3555	-0.128174	21.2914
TTHERM_00499420	TTHERM_00499420	G-quartet DNA-binding protein TGP1	83.357	0	323.31			1	47	47	47	51.2	3878500000	151	Keep	Keep	70	81	1149100032	1256400000	30.0979	30.2266	-0.128792	30.1623
TTHERM_00797930	TTHERM_00797930	hypothetical protein	83.714	0	5.3295			1	3	3	3	4.5	11302000	5	Keep	Keep	2	3	3491100	3818100	21.7353	21.8644	-0.129173	21.7998
TTHERM_00488340	TTHERM_00488340	60S ribosomal protein L18	25.417	0	22.726			1	9	9	9	29.4	1494100000	24	Keep	Keep	9	15	461070016	504900000	28.7804	28.9114	-0.131012	28.8459
TTHERM_00929590	TTHERM_00929590	Gar1/Naf1 RNA-binding region protein	21.643	0	28.691			1	4	4	4	26	232250000	11	Keep	Keep	6	5	70423000	77122000	26.0695	26.2006	-0.131096	26.1351
TTHERM_00339620;TTHERM_00346540;TTHERM_000648677;TTHERM_00346570;TTHERM_00346510;TTHERM_000346489;TTHERM_00077240;TTHERM_00648690;TTHERM_00346550;TTHERM_00346520;TTHERM_00346560;TTHERM_00346500;TTHERM_00346530;TTHERM_00085200	TTHERM_00339620;TTHERM_00346540;TTHERM_000648677;TTHERM_00346570;TTHERM_00346510;TTHERM_000346489;TTHERM_00077240;TTHERM_00648690;TTHERM_00346550;TTHERM_00346520;TTHERM_00346560;TTHERM_00346500;TTHERM_00346530;TTHERM_00085200	ubiquitin/ribosomal fusion protein, putative;polyubiquitin;polyubiquitin;polyubiquitin;polyubiquitin;polyubiquitin;polyubiquitin;Tetrahymena thermophila SB210 MAC (JCVI) Ubiquitin family protein (1253 aa);polyubiquitin;polyubiquitin;polyubiquitin;polyubiqu	20.25	0	12.633			14	2	2	2	14.5	33907000	3	Keep	Keep	1	2	11174000	12259000	23.4136	23.5473	-0.133696	23.4805
TTHERM_00048810	TTHERM_00048810	rDNA origin-binding protein	24.23	0	5.7937			1	3	3	3	20.8	19556000	3	Keep	Keep	0	3	6227700	6832800	22.5703	22.704	-0.133778	22.6372
TTHERM_00145010	TTHERM_00145010	hypothetical protein	179.03	0	29.261			1	14	14	14	10.3	69954000	19	Keep	Keep	6	13	21411000	23538000	24.3518	24.4885	-0.13664	24.4202
TTHERM_000784559	TTHERM_000784559	pyruvate dehydrogenase E1 beta subunit	39.268	0	53.18			1	8	8	8	31.5	220630000	20	Keep	Keep	9	11	65200000	71729000	25.9584	26.0961	-0.137686	26.0272
TTHERM_01513250	TTHERM_01513250	hypothetical protein	44.96	0	75.751			1	11	11	11	31.2	162960000	24	Keep	Keep	12	12	49147000	54111000	25.5506	25.6894	-0.138819	25.62
TTHERM_00050590	TTHERM_00050590	nucleolar protein	51.36	0	164.28			1	21	20	20	49.3	572290000	54	Keep	Keep	24	30	163710000	180320000	27.2866	27.426	-0.139416	27.3563
TTHERM_00842520	TTHERM_00842520	Tetrahymena thermophila SB210 MAC (JCVI) hypothetical protein (89 aa)	10.644	0	8.3549			1	3	3	3	30.7	27685000	6	Keep	Keep	3	3	8520300	9408300	23.0225	23.1655	-0.14303	23.094
TTHERM_00649420	TTHERM_00649420	translation initiation factor IF-3	45.18	0	14.183			1	5	5	5	15.5	25729000	7	Keep	Keep	3	4	7919900	8754200	22.917	23.0615	-0.144493	22.9893
TTHERM_00418580	TTHERM_00418580	transcription factor iib protein, putative	22.946	0	22.637			1	9	9	9	42.6	88671000	12	Keep	Keep	5	7	29389000	32499000	24.8088	24.9539	-0.145119	24.8813
TTHERM_00205200	TTHERM_00205200	glutathione S-transferase, amine-terminal domain protein	26.638	0	8.9931			1	2	2	2	15.2	4519700	3	Keep	Keep	1	2	1397900	1546100	20.4148	20.5602	-0.145372	20.4875
TTHERM_00835120	TTHERM_00835120	hypothetical protein	51.797	0	20.144			1	8	8	8	22.3	37389000	11	Keep	Keep	3	8	11702000	12953000	23.4803	23.6268	-0.146532	23.5535
TTHERM_01207720	TTHERM_01207720	hypothetical protein	80.617	0	3.8872			1	3	3	3	5.3	12219000	3	Keep	Keep	1	2	3739600	4140300	21.8345	21.9813	-0.146852	21.9079
TTHERM_00923120	TTHERM_00923120	DEAD/DEAH-box helicase	64.436	0	17.703			1	9	9	9	21	53716000	11	Keep	Keep	5	6	16141000	17947000	23.9442	24.0972	-0.153011	24.0207
TTHERM_00171850	TTHERM_00171850	heat shock-binding protein 70, ER luminal protein	78.207	0	99.642			1	33	32	32	45	1054500000	75	Keep	Keep	31	44	313200000	348550016	28.2225	28.3768	-0.154282	28.2996
TTHERM_00620980	TTHERM_00620980	zinc finger transcription factor sma protein, putative	123.42	0	24.633			1	10	10	10	13.1	69712000	17	Keep	Keep	7	10	20029000	22306000	24.2556	24.4109	-0.155342	24.3333
TTHERM_00600480	TTHERM_00600480	protein phosphatase PP2A regulatory subunit B	48.472	0	22.376			1	9	9	9	24.7	75402000	11	Keep	Keep	3	8	21181000	23641000	24.3363	24.4948	-0.15852	24.4155
TTHERM_000224587;REV__TTHERM_00348980	TTHERM_000224587	hypothetical protein	33.787	0	14.811			2	7	4	4	21.6	61408000	9	Keep	Keep	4	5	17102000	19097000	24.0277	24.1868	-0.15918	24.1073
TTHERM_00854280	TTHERM_00854280	RNA 2-phosphotransferase, Tpt1/KptA family protein	27.537	0	4.2785			1	2	2	2	9.5	11420000	4	Keep	Keep	2	2	3532000	3946300	21.7521	21.9121	-0.160015	21.8321
TTHERM_00046480	TTHERM_00046480	phosphopyruvate hydratase	50.132	0	131.85			1	18	18	18	52.2	799130000	61	Keep	Keep	25	36	221760000	248240000	27.7244	27.8872	-0.162737	27.8058
TTHERM_00698640	TTHERM_00698640	MORN motif protein	52.191	0	11.167			1	5	5	5	14.1	22436000	6	Keep	Keep	2	4	6618000	7413000	22.658	22.8216	-0.163662	22.7398
TTHERM_01084110;TTHERM_01084100	TTHERM_01084110	glutamine synthetase	44.538	0	4.1686			2	3	3	3	9.2	8171100	3	Keep	Keep	0	3	2487000	2795300	21.246	21.4146	-0.168596	21.3303
TTHERM_00077780	TTHERM_00077780	Dip2/Utp12 family protein	74.419	0	6.648			1	2	2	2	4.3	10170000	3	Keep	Keep	2	1	3063700	3443700	21.5468	21.7155	-0.168684	21.6312
TTHERM_00241700	TTHERM_00241700	succinate dehydrogenase and fumarate reductase iron-sulfur protein	35.956	0	18.014			1	4	4	4	17.9	14240000	5	Keep	Keep	1	4	3936900	4431300	21.9086	22.0793	-0.17067	21.994
TTHERM_00446290	TTHERM_00446290	parkin co-regulated protein	36.257	0	3.192			1	2	2	2	7.2	1273100	3	Keep	Keep	1	2	0	417470	18.5	18.6713	-0.171312	18.5857
TTHERM_00499440	TTHERM_00499440	G-quartet DNA-binding protein, putative	41.18	0	97.178			1	24	24	24	63.6	1185200000	61	Keep	Keep	28	33	349040000	393340000	28.3788	28.5512	-0.172384	28.465
TTHERM_000094109	TTHERM_000094109	RNA recognition motif protein	34.268	0	3.9177			1	2	2	2	7.2	6329600	4	Keep	Keep	1	3	1698300	1914600	20.6957	20.8686	-0.172953	20.7821
TTHERM_000865148	TTHERM_000865148	dihydropteridine reductase, putative	30.784	0	20.199			1	8	8	8	39.8	51495000	11	Keep	Keep	3	8	15070000	17002000	23.8452	24.0192	-0.174025	23.9322
TTHERM_00550810	TTHERM_00550810	hypothetical protein	120.75	0	17.128			1	11	11	11	14.1	51181000	11	Keep	Keep	3	8	15436000	17441000	23.8798	24.056	-0.176184	23.9679
TTHERM_00196230	TTHERM_00196230	hypothetical protein	33.545	0	15.273			1	5	5	5	18.5	28936000	10	Keep	Keep	4	6	9078100	10275000	23.114	23.2926	-0.178677	23.2033
TTHERM_000131239	TTHERM_000131239	DEAD/DEAH-box helicase family protein	31.474	0	38.847			1	7	7	7	37.2	61019000	9	Keep	Keep	3	6	18250000	20689000	24.1214	24.3024	-0.180967	24.2119
TTHERM_00765300	TTHERM_00765300	40S ribosomal protein S14	16.374	0	51.011			1	8	8	8	38.4	2398900000	64	Keep	Keep	35	29	645910016	732350016	29.2668	29.448	-0.1812	29.3574
TTHERM_00962020;TTHERM_01311290	TTHERM_00962020;TTHERM_01311290	aldo/keto reductase family oxidoreductase;aldo/keto reductase family oxidoreductase	41.117	0	21.531			2	15	4	4	41.7	40094000	8	Keep	Keep	4	4	11593000	13179000	23.4668	23.6517	-0.184986	23.5592
TTHERM_00586710	TTHERM_00586710	peroxisomal acyl-CoA oxidase	79.056	0	104.24			1	26	26	26	44.7	483420000	55	Keep	Keep	21	34	136940000	155960000	27.029	27.2166	-0.187632	27.1228
TTHERM_00522420	TTHERM_00522420	THO complex subunit 1 transcription elongation factor	137.21	0	8.4613			1	5	5	5	5.1	34028000	4	Keep	Keep	0	4	10183000	11618000	23.2797	23.4699	-0.190199	23.3748
TTHERM_00394670	TTHERM_00394670	hypothetical protein	58.745	0	54.484			1	9	9	9	21.4	59619000	14	Keep	Keep	5	9	17440000	19939000	24.0559	24.2491	-0.193193	24.1525
TTHERM_00283870	TTHERM_00283870	transmembrane protein, putative	76.981	0	13.305			1	7	7	7	11.4	31275000	9	Keep	Keep	1	8	9326400	10683000	23.1529	23.3488	-0.195925	23.2508
TTHERM_00105110;TTHERM_00125640;TTHERM_01080440;TTHERM_01044390;TTHERM_00558440	TTHERM_00105110	heat shock 70 kDa protein	71.44	0	184.52			5	33	33	32	44.8	2301200000	114	Keep	Keep	48	66	654950016	750220032	29.2868	29.4827	-0.195929	29.3848
TTHERM_00444500	TTHERM_00444500	HEAT repeat protein	289.19	0	41.166			1	12	12	12	5.8	29856000	13	Keep	Keep	1	12	8500600	9746000	23.0191	23.2164	-0.197247	23.1178
TTHERM_01093510	TTHERM_01093510	Scd6-like-Sm domain protein	49.852	0	228.68			1	21	21	21	49.5	2715700000	82	Keep	Keep	37	45	786880000	904499968	29.5516	29.7525	-0.200975	29.6521
TTHERM_00753300	TTHERM_00753300	protein kinase	78.964	0	75.696			1	12	12	12	22.3	95266000	18	Keep	Keep	5	13	26970000	31027000	24.6849	24.887	-0.202167	24.7859
TTHERM_000522989	TTHERM_000522989	hypothetical protein	25.981	0	92.097			1	15	15	15	60.8	262410000	28	Keep	Keep	11	17	71077000	81896000	26.0829	26.2873	-0.204411	26.1851
TTHERM_00823670	TTHERM_00823670	40S ribosomal protein S19	17.739	0	37.4			1	12	12	12	61.3	4113700000	76	Keep	Keep	35	41	1273799936	1468000000	30.2465	30.4512	-0.204712	30.3488
TTHERM_00301740	TTHERM_00301740	NAD-dependent epimerase/dehydratase family protein	28.421	0	8.7948			1	2	2	2	14.8	15566000	5	Keep	Keep	3	2	6350900	7326400	22.5985	22.8047	-0.206142	22.7016
TTHERM_00633150	TTHERM_00633150	60S ribosomal protein L36a	12.751	0	15.28			1	5	5	5	33	1386400000	31	Keep	Keep	14	17	324489984	374460000	28.2736	28.4802	-0.206636	28.3769
TTHERM_000420709	TTHERM_000420709	kinesin motor domain protein, putative	61.45	0	41.696			1	12	12	12	29	85821000	22	Keep	Keep	9	13	25405000	29359000	24.5986	24.8073	-0.208689	24.703
TTHERM_00492510	TTHERM_00492510	hypothetical protein	16.733	0	25.176			1	4	4	4	42.2	34027000	6	Keep	Keep	3	3	10003000	11560000	23.2539	23.4626	-0.20871	23.3583
TTHERM_00312320	TTHERM_00312320	divergent AAA domain protein	141.98	0	10.318			1	5	5	5	4.4	22573000	7	Keep	Keep	3	4	6731800	7807400	22.6826	22.8964	-0.21385	22.7895
TTHERM_00723390	TTHERM_00723390	NAD-dependent isocitrate dehydrogenase	38.799	0	20.009			1	10	10	10	33.4	204870000	13	Keep	Keep	6	7	60956000	70726000	25.8613	26.0757	-0.214472	25.9685
TTHERM_00196370	TTHERM_00196370	chaperonin CPN60-1	61.624	0	32.371			1	5	5	5	12.4	40576000	11	Keep	Keep	5	6	12285000	14273000	23.5504	23.7668	-0.216391	23.6586
TTHERM_00469100	TTHERM_00469100	26S proteasome regulatory ATPase subunit 10B	44.223	0	12.697			1	6	6	6	19.2	30479000	6	Keep	Keep	3	3	9745300	11323000	23.2163	23.4327	-0.216478	23.3245
TTHERM_00378890;TTHERM_01018540	TTHERM_00378890;TTHERM_01018540	granule lattice protein;granule lattice protein	41.509	0	14.227			2	4	4	4	11.7	34601000	5	Keep	Keep	2	3	10378000	12068000	23.307	23.5247	-0.217657	23.4159
TTHERM_00534080	TTHERM_00534080	glycogen/starch/alpha-glucan phosphorylase	103.67	0	20.284			1	6	5	5	9.3	12900000	8	Keep	Keep	3	5	3823600	4446800	21.8665	22.0843	-0.217834	21.9754
TTHERM_00852690	TTHERM_00852690	protein kinase	51.904	0	14.047			1	4	4	4	10.1	10417000	5	Keep	Keep	2	3	3220900	3747500	21.619	21.8375	-0.218466	21.7283
TTHERM_00434040	TTHERM_00434040	40S ribosomal protein S23	15.742	0	9.9905			1	5	5	5	29.6	1307900000	35	Keep	Keep	14	21	381649984	444769984	28.5077	28.7285	-0.22081	28.6181
TTHERM_00484731	TTHERM_00484731	splicing factor u2af large subunit	71.811	0	26.499			1	8	8	8	14.7	117040000	16	Keep	Keep	7	9	35036000	40992000	25.0623	25.2888	-0.226505	25.1756
TTHERM_00138610	TTHERM_00138610	IPT/TIG domain protein	408.22	0	323.31			1	78	70	61	29	3320500000	201	Keep	Keep	92	109	935360000	1094800000	29.801	30.028	-0.227074	29.9145
TTHERM_00138080	TTHERM_00138080	rRNA 2-O-methyltransferase fibrillarin	31.288	0	94.836			1	17	17	17	67.7	731070000	51	Keep	Keep	22	29	206210000	241510000	27.6195	27.8475	-0.227968	27.7335
TTHERM_00086780	TTHERM_00086780	carboxy-terminal crystallin fold protein 12p	69.583	0	323.31			1	34	34	34	73.1	8438100000	138	Keep	Keep	65	73	2519899904	2954200064	31.2307	31.4601	-0.229403	31.3454
TTHERM_00527180	TTHERM_00527180	hypothetical protein	45.273	0	121.75			1	6	6	6	25.9	81390000	12	Keep	Keep	6	6	24737000	29081000	24.5602	24.7936	-0.233406	24.6769
TTHERM_00865100	TTHERM_00865100	von willebrand factor type A domain protein	45.006	0	22.736			1	7	7	7	20.3	56469000	11	Keep	Keep	3	8	16424000	19371000	23.9693	24.2074	-0.238092	24.0883
TTHERM_00492770	TTHERM_00492770	hypothetical protein	15.438	0	46.359			1	9	9	9	70.3	97164000	16	Keep	Keep	6	10	27504000	32445000	24.7131	24.9515	-0.238354	24.8323
TTHERM_00523059	TTHERM_00523059	basal body centrin protein	19.651	0	14.868			1	8	8	8	45.5	79421000	12	Keep	Keep	5	7	23641000	27986000	24.4948	24.7382	-0.243414	24.6165
TTHERM_00185230	TTHERM_00185230	triosephosphate isomerase	28.056	0	4.0132			1	3	3	3	18	10952000	3	Keep	Keep	1	2	3180400	3766200	21.6008	21.8447	-0.243902	21.7227
TTHERM_00047280	TTHERM_00047280	hypothetical protein	30.192	0	5.4052			1	3	3	3	15	14077000	4	Keep	Keep	1	3	3975500	4720300	21.9227	22.1704	-0.247742	22.0466
TTHERM_00145270	TTHERM_00145270	XRN 5-3 exonuclease amine-terminal protein	125.95	0	90.582			1	28	28	28	28.1	552900000	61	Keep	Keep	24	37	154460000	183640000	27.2027	27.4523	-0.249647	27.3275
TTHERM_01113100	TTHERM_01113100	receptor of activated kinase C 1A, component of 40S small ribosomal subunit	38.477	0	61.845			1	12	12	12	48.7	152320000	22	Keep	Keep	9	13	44445000	53058000	25.4055	25.6611	-0.255549	25.5333
TTHERM_00420790	TTHERM_00420790	EF-hand pair protein	84.699	0	11.494			1	8	8	8	10.2	65822000	12	Keep	Keep	5	7	19205000	22959000	24.195	24.4526	-0.257578	24.3238
TTHERM_00079610;TTHERM_00079620;TTHERM_00079630;TTHERM_00079600	TTHERM_00079610	papain family cysteine protease	37.319	0	22.49			4	4	4	4	20.5	37686000	6	Keep	Keep	2	4	10887000	13031000	23.3761	23.6354	-0.259342	23.5058
TTHERM_00494880	TTHERM_00494880	hypothetical protein	126.45	0	165.41			1	22	22	22	28.3	343070000	44	Keep	Keep	21	23	99425000	119110000	26.5671	26.8277	-0.260613	26.6974
TTHERM_00137990	TTHERM_00137990	oxidoreductase, putative	54.833	0	52.988			1	10	10	10	28.5	66939000	18	Keep	Keep	7	11	19438000	23405000	24.2124	24.4803	-0.267939	24.3463
TTHERM_00836580	TTHERM_00836580	tubulin	49.57	0	291.83			1	26	26	26	67.9	5679200000	238	Keep	Keep	110	128	1278499968	1544499968	30.2518	30.5245	-0.272688	30.3881
TTHERM_00122290	TTHERM_00122290	TCP-1 (CTT or eukaryotic type II) chaperonin family, alpha subunit	66.342	0	75.622			1	22	22	22	40.2	457810000	43	Keep	Keep	20	23	130900000	158280000	26.9639	27.2379	-0.274014	27.1009
TTHERM_000331066	TTHERM_000331066	hypothetical protein	770.13	0	10.554			1	4	4	4	0.7	8287700	5	Keep	Keep	2	3	2375800	2878200	21.18	21.4567	-0.276754	21.3184
TTHERM_01084370	TTHERM_01084370	sarco/endoplasmic reticulum calcium-translocating P-type ATPase	115.28	0	12.128			1	6	6	6	7.3	32660000	8	Keep	Keep	2	6	9194700	11185000	23.1324	23.4151	-0.28269	23.2737
TTHERM_00091620	TTHERM_00091620	nucleoporin, putative	307.94	0	33.01			1	18	18	18	7.7	76154000	16	Keep	Keep	4	12	20892000	25453000	24.3164	24.6013	-0.284884	24.4589
TTHERM_00023980	TTHERM_00023980	GTP-binding nuclear protein Ran-1	25.649	0	80.594			1	13	13	13	69.3	1215100000	33	Keep	Keep	11	22	333529984	406660000	28.3132	28.5993	-0.286005	28.4563
TTHERM_00575520	TTHERM_00575520	Serine/Threonine kinase domain protein	89.632	0	31.399			1	9	9	6	14.2	90840000	12	Keep	Keep	6	6	27031000	32976000	24.6881	24.9749	-0.2868	24.8315
TTHERM_00497150	TTHERM_00497150	DEAD-box ATP-dependent RNA helicase	73.408	0	6.474			1	3	3	3	6.1	8374300	5	Keep	Keep	2	3	2433300	2971100	21.2145	21.5026	-0.288082	21.3585
TTHERM_001091331	TTHERM_001091331	zinc finger CCCH type domain protein	79.927	0	5.3411			1	3	3	3	6.2	18823000	6	Keep	Keep	1	5	5484600	6696900	22.387	22.6751	-0.288107	22.531
TTHERM_00666640	TTHERM_00666640	3-hydroxyacyl-CoA dehydrogenase	32.522	0	89.534			1	9	9	9	44.3	221330000	24	Keep	Keep	10	14	65026000	79426000	25.9545	26.2431	-0.288595	26.0988
TTHERM_00006420	TTHERM_00006420	eukaryotic translation initiation factor 4E	79.981	0	22.277			1	8	8	8	11.5	55178000	13	Keep	Keep	5	8	15864000	19378000	23.9193	24.2079	-0.288664	24.0636
TTHERM_00379000	TTHERM_00379000	hypothetical protein	132.94	0	323.31			1	65	65	65	73.8	4500000000	181	Keep	Keep	75	106	1228899968	1501900032	30.1947	30.4841	-0.289421	30.3394
TTHERM_00193740	TTHERM_00193740	40S ribosomal protein S2, putative	33.679	0	157.41			1	18	18	18	49	5553300000	89	Keep	Keep	39	50	1482899968	1813400064	30.4658	30.756	-0.290276	30.6109
TTHERM_00727630	TTHERM_00727630	adenylate kinase	27.884	0	138.78			1	17	17	17	63.2	2124000000	81	Keep	Keep	36	45	558710016	685480000	29.0575	29.3525	-0.295015	29.205
TTHERM_00355330;TTHERM_00355320	TTHERM_00355330	oxysterol-binding protein	143.13	0	5.76			2	3	3	3	3.6	14511000	3	Keep	Keep	0	3	4349400	5350900	22.0524	22.3514	-0.298965	22.2019
TTHERM_01345770	TTHERM_01345770	hypothetical protein	72.553	0	60.404			1	21	21	21	33.3	151850000	31	Keep	Keep	13	18	43123000	53063000	25.362	25.6612	-0.29925	25.5116
TTHERM_00770600	TTHERM_00770600	hypothetical protein	42.083	0	22.246			1	5	5	5	16.1	27818000	7	Keep	Keep	2	5	7708500	9520400	22.878	23.1826	-0.304571	23.0303
TTHERM_00171720	TTHERM_00171720	transmembrane protein, putative	85.072	0	14.181			1	5	5	5	10.1	39845000	5	Keep	Keep	1	4	11266000	13920000	23.4255	23.7307	-0.305183	23.5781
TTHERM_01080470	TTHERM_01080470	isochorismatase hydrolase	22.631	0	35.806			1	8	8	8	54.3	123070000	18	Keep	Keep	7	11	29562000	36547000	24.8172	25.1232	-0.306009	24.9703
TTHERM_00046550	TTHERM_00046550	hypothetical protein	54.879	0	4.0441			1	4	4	4	8.4	11829000	3	Keep	Keep	0	3	3212800	3977700	21.6154	21.9235	-0.308104	21.7694
TTHERM_00633360;TTHERM_00283180	TTHERM_00633360;TTHERM_00283180	histone H2B;histone H2B	13.589	0	34.082			2	7	7	7	37.7	1237400000	41	Keep	Keep	18	23	318409984	394240000	28.2463	28.5545	-0.308188	28.4004
TTHERM_00214830	TTHERM_00214830	hypothetical protein	157.36	0	12.037			1	6	6	6	5.3	33696000	6	Keep	Keep	1	5	9682400	12008000	23.2069	23.5175	-0.310558	23.3622
TTHERM_01014420	TTHERM_01014420	ADP-ribosylglycohydrolase	75.311	0	28.999			1	11	11	11	23.2	62753000	13	Keep	Keep	3	10	17857000	22170000	24.09	24.4021	-0.312119	24.2461
TTHERM_00068170	TTHERM_00068170	25 kDa calcium-binding protein	33.809	0	92.931			1	13	13	13	45.4	478050000	21	Keep	Keep	8	13	132170000	164100000	26.9778	27.29	-0.312182	27.1339	85;86
TTHERM_00661740	TTHERM_00661740	hypothetical protein	33.545	0	7.1294			1	3	2	2	10.4	138100000	6	Keep	Keep	2	4	39563000	49220000	25.2376	25.5527	-0.315094	25.3952
TTHERM_00339880	TTHERM_00339880	cyclin-dependent kinase-like Serine/Threonine kinase family protein	35.882	0	11.253			1	5	5	5	17.5	38567000	8	Keep	Keep	4	4	11360000	14164000	23.4375	23.7557	-0.318266	23.5966
TTHERM_00530380	TTHERM_00530380	chromosome condensation regulator RCC1 repeat protein	81.328	0	6.5319			1	4	4	4	6.3	15308000	7	Keep	Keep	2	5	4317600	5384400	22.0418	22.3604	-0.318556	22.2011
TTHERM_00497500	TTHERM_00497500	hypothetical protein	13.526	0	8.7			1	5	5	5	38.9	55906000	10	Keep	Keep	5	5	17049000	21307000	24.0232	24.3448	-0.32164	24.184
TTHERM_00052310	TTHERM_00052310	ADP/ATP transporter on adenylate translocase	34.025	0	4.4025			1	3	3	3	10	8559000	4	Keep	Keep	1	3	2350800	2938700	21.1647	21.4868	-0.322025	21.3257
TTHERM_01217200	TTHERM_01217200	poly(A)+ RNA export protein	41.912	0	20.095			1	4	4	4	14.5	35706000	6	Keep	Keep	2	4	10092000	12670000	23.2667	23.5949	-0.328205	23.4308
TTHERM_00569160	TTHERM_00569160	glutathione S-transferase, amine-terminal domain protein	23.229	0	3.2849			1	8	2	2	32.3	29705000	3	Keep	Keep	1	2	8362600	10503000	22.9955	23.3243	-0.328779	23.1599
TTHERM_00013070	TTHERM_00013070	ribosomal death-associated protein	83.341	0	12.461			1	7	7	7	13.1	24975000	11	Keep	Keep	4	7	6670700	8378500	22.6694	22.9983	-0.328854	22.8338
TTHERM_00670170	TTHERM_00670170	ribosomal protein S9	87.166	0	13.481			1	6	6	6	9.4	26895000	8	Keep	Keep	2	6	7703400	9677100	22.8771	23.2061	-0.329079	23.0416
TTHERM_00623060	TTHERM_00623060	serine/threonine-protein phosphatase	94.01	0	11.659			1	4	4	4	5.8	13995000	4	Keep	Keep	0	4	4015700	5075400	21.9372	22.2751	-0.33787	22.1062
TTHERM_00471820	TTHERM_00471820	high mobility group (HMG)-box protein	77.711	0	16.255			1	3	3	3	5.9	30846000	4	Keep	Keep	0	4	7861600	9967100	22.9064	23.2487	-0.342352	23.0776
TTHERM_00516300	TTHERM_00516300	hypothetical protein	67.077	0	28.038			1	6	6	6	12.3	28284000	9	Keep	Keep	3	6	7965500	10124000	22.9253	23.2713	-0.345944	23.0983
TTHERM_00283850	TTHERM_00283850	hypothetical protein	23.596	0	18.782			1	7	7	7	40.4	46231000	6	Keep	Keep	2	4	12512000	15990000	23.5768	23.9307	-0.353857	23.7537
TTHERM_00558620	TTHERM_00558620	tubulin/FtsZ family, GTPase domain protein	49.587	0	152.72			1	24	24	24	57	3654800000	112	Keep	Keep	49	63	890540032	1143000064	29.7301	30.0902	-0.360073	29.9101
TTHERM_00429890	TTHERM_00429890	nucleoplasmin protein	42.293	0	18.808			1	7	7	7	19.2	241890000	12	Keep	Keep	4	8	67671000	86973000	26.012	26.3741	-0.36203	26.193
TTHERM_00434070	TTHERM_00434070	ribosomal protein S9 component of cytosolic 80S ribosome and 40S small subunit	27.9	0	34.888			1	15	15	15	45.8	3297600000	46	Keep	Keep	19	27	880009984	1131200000	29.7129	30.0752	-0.362263	29.8941
TTHERM_00570550	TTHERM_00570550	carboxy-terminal crystallin fold protein	19.23	0	12.984			1	5	5	5	43.1	63913000	10	Keep	Keep	4	6	17486000	22494000	24.0597	24.423	-0.36334	24.2414
TTHERM_00317470	TTHERM_00317470	hypothetical protein	68.383	0	130.67			1	18	18	18	36.9	287810000	29	Keep	Keep	8	21	80119000	103130000	26.2556	26.6199	-0.364246	26.4378
TTHERM_00624720	TTHERM_00624720	granule lattice protein	43.262	0	12.208			1	6	6	6	13.5	64821000	12	Keep	Keep	5	7	18051000	23264000	24.1056	24.4716	-0.36602	24.2886
TTHERM_00590030	TTHERM_00590030	periodic tryptophan protein	56.21	0	54.195			1	13	13	13	37.3	163950000	20	Keep	Keep	5	15	44325000	57180000	25.4016	25.769	-0.36739	25.5853
TTHERM_00571650	TTHERM_00571650	hypothetical protein	36.327	0	33.972			1	11	11	11	50.9	104350000	16	Keep	Keep	6	10	27407000	35632000	24.708	25.0867	-0.37863	24.8973
TTHERM_00161230	TTHERM_00161230	zinc finger CCCH type domain protein	104.15	0	27.915			1	8	8	8	12.3	26083000	11	Keep	Keep	2	9	7289900	9501100	22.7975	23.1797	-0.382194	22.9886
TTHERM_00599980	TTHERM_00599980	hypothetical protein	53.529	0	138.9			1	27	27	27	61	1791100000	75	Keep	Keep	31	44	441300000	577939968	28.7172	29.1063	-0.38916	28.9118
TTHERM_00071070	TTHERM_00071070	nucleoporin, putative	112.21	0	28.714			1	7	7	7	8.2	63982000	13	Keep	Keep	5	8	17755000	23287000	24.0817	24.473	-0.391298	24.2774
TTHERM_00780710	TTHERM_00780710	hypothetical protein	13.48	0	15.262			1	5	5	5	51.8	107500000	13	Keep	Keep	6	7	21288000	27952000	24.3435	24.7365	-0.392912	24.54
TTHERM_00725970	TTHERM_00725970	group 1 family glycosyltransferase	213.76	0	188.96			1	39	39	39	27.1	338440000	67	Keep	Keep	26	41	90087000	118400000	26.4248	26.8191	-0.394278	26.622
TTHERM_00316280	TTHERM_00316280	small guanosine triphosphatase family (GTPase)-like Ras family protein	23.502	0	5.7877			1	3	3	3	22.3	10476000	3	Keep	Keep	0	3	2860900	3771000	21.448	21.8465	-0.398478	21.6473
TTHERM_000661568	TTHERM_000661568	glutathione S-transferase, amine-terminal domain protein	26.391	0	15.791			1	7	7	7	37.1	51589000	10	Keep	Keep	2	8	14190000	18751000	23.7584	24.1605	-0.402092	23.9594
TTHERM_00297140	TTHERM_00297140	60S ribosomal protein L23	14.879	0	46.704			1	8	8	8	52.5	2802200000	49	Keep	Keep	21	28	618520000	818670016	29.2042	29.6087	-0.404463	29.4065
TTHERM_00579110	TTHERM_00579110	cold-shock DNA-binding domain protein	129.44	0	9.396			1	2	2	2	2.1	11791000	3	Keep	Keep	1	2	3244300	4298900	21.6295	22.0355	-0.406059	21.8325
TTHERM_01053000	TTHERM_01053000	60S ribosomal protein L10	24.458	0	22.735			1	9	9	9	38.1	1493300000	33	Keep	Keep	11	22	416449984	553969984	28.6336	29.0452	-0.411665	28.8394
TTHERM_00444510	TTHERM_00444510	ribosomal protein L19	21.373	0	32.539			1	10	10	10	42.2	937440000	39	Keep	Keep	16	23	243200000	324680000	27.8576	28.2744	-0.416874	28.066
TTHERM_00194530	TTHERM_00194530	ribosomal protein S18	63.785	0	26.368			1	10	10	10	23.5	33147000	10	Keep	Keep	2	8	9232700	12330000	23.1383	23.5557	-0.417349	23.347
TTHERM_00752250	TTHERM_00752250	Serine/Threonine kinase domain protein	180.05	0	9.7148			1	3	3	3	2.9	4533100	3	Keep	Keep	0	3	1180400	1578100	20.1709	20.5898	-0.418913	20.3803
TTHERM_00446190	TTHERM_00446190	RNA recognition motif protein	38.229	0	11.874			1	3	3	3	12.7	34192000	8	Keep	Keep	2	6	9404900	12574000	23.165	23.5839	-0.418959	23.3745
TTHERM_00339700	TTHERM_00339700	hypothetical protein	36.187	0	38.225			1	9	9	9	34.2	95180000	12	Keep	Keep	3	9	25307000	33906000	24.593	25.015	-0.422005	24.804
TTHERM_00047080	TTHERM_00047080	succinate dehydrogenase [ubiquinone] flavoprotein subunit	69.979	0	28.27			1	8	8	8	17.1	50916000	9	Keep	Keep	2	7	13608000	18264000	23.6979	24.1225	-0.424547	23.9102
TTHERM_00518510	TTHERM_00518510	P-loop ATPase fused to an acetyltransferase, putative	121.05	0	12.496			1	5	5	5	5.8	15350000	6	Keep	Keep	0	6	3962600	5390400	21.918	22.362	-0.443945	22.14
TTHERM_01054220	TTHERM_01054220	50S ribosomal protein L1P	30.414	0	23.361			1	7	7	7	29.7	39003000	8	Keep	Keep	1	7	10388000	14135000	23.3084	23.7528	-0.444355	23.5306
TTHERM_01002860	TTHERM_01002860	carboxy-terminal crystallin fold protein	48.095	0	230.94			1	18	17	17	50.3	5513600000	77	Keep	Keep	31	46	1432199936	1954000000	30.4156	30.8638	-0.448196	30.6397
TTHERM_00998940	TTHERM_00998940	hypothetical protein	24.043	0	82.787			1	5	5	5	31.2	270880000	18	Keep	Keep	8	10	66137000	90408000	25.979	26.43	-0.450993	26.2045
TTHERM_00074320	TTHERM_00074320	glycogen/starch/alpha-glucan phosphorylase	102.47	0	35.555			1	12	12	11	16.6	41690000	13	Keep	Keep	4	9	11472000	15700000	23.4516	23.9043	-0.452646	23.6779
TTHERM_00551150	TTHERM_00551150	hypothetical protein	77.788	0	16.612			1	4	4	4	6.3	18762000	6	Keep	Keep	3	3	5047300	6913400	22.2671	22.721	-0.453884	22.494
TTHERM_00721770;TTHERM_00721760	TTHERM_00721770;TTHERM_00721760	Tetrahymena thermophila SB210 MAC (JCVI) hypothetical protein (329 aa);ubiquitin carboxy-terminal hydrolase	37.468	0	24.414			2	4	4	4	16.5	23150000	5	Keep	Keep	1	4	6065200	8308700	22.5321	22.9862	-0.454067	22.7592
TTHERM_00622800	TTHERM_00622800	nucleoporin, putative	113.08	0	23.758			1	8	8	8	9.9	37380000	11	Keep	Keep	3	8	9947700	13639000	23.2459	23.7012	-0.455303	23.4736
TTHERM_00384910	TTHERM_00384910	basal body centrin protein	19.38	0	33.888			1	7	7	7	37.7	262680000	27	Keep	Keep	11	16	62854000	86215000	25.9055	26.3614	-0.455935	26.1335
TTHERM_00777250;TTHERM_00777260	TTHERM_00777250;TTHERM_00777260	Tetrahymena thermophila SB210 MAC (JCVI) hypothetical protein (312 aa);hypothetical protein	35.33	0	162.1			2	17	17	17	72.3	2244000000	60	Keep	Keep	27	33	576860032	792060032	29.1036	29.561	-0.45739	29.3323
TTHERM_000723629	TTHERM_000723629	thioredoxin glutathione reductase	58.788	0	86.503			1	19	19	19	49.9	248930000	36	Keep	Keep	11	25	64052000	88086000	25.9327	26.3924	-0.459669	26.1626
TTHERM_00190830	TTHERM_00190830	DEAD/DEAH-box helicase	82.428	0	135.43			1	31	31	30	47.4	767150000	59	Keep	Keep	22	37	194780000	267900000	27.5373	27.9971	-0.45985	27.7672	178
TTHERM_00837870	TTHERM_00837870	ARF GTPase activator	81.955	0	34.998			1	8	8	8	12.9	54483000	12	Keep	Keep	3	9	14006000	19298000	23.7395	24.202	-0.462406	23.9707
TTHERM_00148900	TTHERM_00148900	hypothetical protein	120.78	0	17.516			1	6	6	6	10.5	12669000	5	Keep	Keep	0	5	3047000	4198900	21.539	22.0016	-0.462622	21.7703
TTHERM_00715730	TTHERM_00715730	calpain family cysteine protease	82.781	0	46.474			1	10	10	10	18.3	42344000	14	Keep	Keep	4	10	11038000	15255000	23.396	23.8628	-0.466805	23.6294
TTHERM_00653970	TTHERM_00653970	nephronophthisis protein, putative	200.42	0	26.785			1	11	11	11	7.5	50258000	11	Keep	Keep	2	9	12869000	17857000	23.6174	24.09	-0.472589	23.8537
TTHERM_00563990	TTHERM_00563990	HMG box protein	31.457	0	17.498			1	7	7	7	23.2	79100000	12	Keep	Keep	6	6	22102000	30700000	24.3977	24.8717	-0.474062	24.6347
TTHERM_00049060	TTHERM_00049060	tetratricopeptide repeat protein	59.98	0	11.167			1	5	5	5	12.8	22204000	7	Keep	Keep	1	6	5669900	7886400	22.4349	22.9109	-0.476044	22.6729
TTHERM_00853090	TTHERM_00853090	hypothetical protein	42.256	0	7.1093			1	4	4	4	15.5	19138000	5	Keep	Keep	1	4	4056500	5646500	21.9518	22.4289	-0.477121	22.1904
TTHERM_00059340	TTHERM_00059340	protein phosphatase 2c	35.729	0	9.5157			1	4	4	4	13.2	11304000	5	Keep	Keep	2	3	2892000	4055600	21.4636	21.9515	-0.487848	21.7076
TTHERM_00046250	TTHERM_00046250	hypothetical protein	101.41	0	103.65			1	8	8	8	15.7	49310000	11	Keep	Keep	2	9	12968000	18223000	23.6285	24.1193	-0.490805	23.8739
TTHERM_01106220	TTHERM_01106220	mRNA export factor, putative	44.165	0	10.474			1	5	5	5	17.8	19150000	7	Keep	Keep	2	5	4639400	6523400	22.1455	22.6372	-0.491686	22.3913
TTHERM_00577260	TTHERM_00577260	kinase domain protein	174.19	0	22.082			1	9	9	9	7.7	54148000	18	Keep	Keep	8	10	13839000	19523000	23.7222	24.2187	-0.496435	23.9705
TTHERM_00123700	TTHERM_00123700	NLI interacting factor-like phosphatase	115.9	0	33.841			1	6	6	6	8.5	21033000	7	Keep	Keep	2	5	5289100	7512600	22.3346	22.8409	-0.50629	22.5877
TTHERM_00300640	TTHERM_00300640	aldo/keto reductase family oxidoreductase	39.733	0	274.98			1	23	22	22	70.3	3395300000	106	Keep	Keep	44	62	792460032	1127500032	29.5618	30.0705	-0.508717	29.8161
TTHERM_01146030	TTHERM_01146030	catalase heme-binding enzyme	55.504	0	37.932			1	13	13	13	35.1	218860000	24	Keep	Keep	6	18	53914000	76741000	25.6842	26.1935	-0.509338	25.9388
TTHERM_01220320	TTHERM_01220320	hypothetical protein	56.843	0	13.042			1	6	6	6	14.1	18167000	7	Keep	Keep	2	5	4653400	6634800	22.1499	22.6616	-0.511766	22.4057
TTHERM_00464990	TTHERM_00464990	DNA topoisomerase I	99.502	0	41.04			1	11	11	11	15.6	74714000	18	Keep	Keep	6	12	17753000	25554000	24.0816	24.6071	-0.525486	24.3443
TTHERM_00393040	TTHERM_00393040	hypothetical protein	114.29	0	9.2964			1	6	6	6	6.5	11228000	7	Keep	Keep	2	5	2725500	3929800	21.3781	21.906	-0.527935	21.6421
TTHERM_01055600	TTHERM_01055600	Ndc1 protein	44.168	0	70.049			1	4	4	4	14.8	102270000	9	Keep	Keep	4	5	26488000	38247000	24.6588	25.1888	-0.530006	24.9238
TTHERM_00221120	TTHERM_00221120	granule tip protein	89.308	0	323.31			1	30	30	24	49.6	7259900000	129	Keep	Keep	57	72	1773799936	2576000000	30.7242	31.2625	-0.53829	30.9933
TTHERM_00102830	TTHERM_00102830	mRNA capping enzyme, large subunit family protein	79.925	0	34.156			1	14	14	14	21.8	110800000	18	Keep	Keep	6	12	28464000	41471000	24.7626	25.3056	-0.542965	25.0341	696
TTHERM_00038880	TTHERM_00038880	carboxy-terminal crystallin fold protein 9p	49.944	0	189.08			1	15	15	15	52.6	1116600000	48	Keep	Keep	21	27	277990016	405840000	28.0505	28.5963	-0.545879	28.3234
TTHERM_00171630	TTHERM_00171630	riboflavin kinase/FAD synthetase family protein	46.851	0	8.0813			1	3	3	3	10.5	9066300	3	Keep	Keep	1	2	2184300	3190800	21.0587	21.6055	-0.546747	21.3321
TTHERM_00471850	TTHERM_00471850	hypothetical protein	29.033	0	5.4848			1	3	3	3	16.1	11006000	3	Keep	Keep	0	3	2782100	4065600	21.4077	21.955	-0.547293	21.6814
TTHERM_00497880	TTHERM_00497880	60S ribosomal protein L3, putative	44.248	0	142.61			1	30	30	30	52.9	3258900000	114	Keep	Keep	53	61	806000000	1178400000	29.5862	30.1342	-0.547977	29.8602
TTHERM_00575360	TTHERM_00575360	glutathione S-transferase zeta	25.208	0	104.18			1	17	17	16	61.4	7963700000	84	Keep	Keep	34	50	2004099968	2950299904	30.9003	31.4582	-0.557907	31.1793
TTHERM_00196650	TTHERM_00196650	calpain family cysteine protease	78.823	0	59.08			1	16	16	16	29.2	111470000	19	Keep	Keep	4	15	27438000	40445000	24.7097	25.2695	-0.559786	24.9896
TTHERM_01289110	TTHERM_01289110	60S ribosomal protein L15	24.076	0	47.607			1	11	11	11	43.6	2616800000	49	Keep	Keep	20	29	633360000	933800000	29.2385	29.7985	-0.560087	29.5185
TTHERM_00326710	TTHERM_00326710	transmembrane protein, putative	32.28	0	18.544			1	3	3	3	17.3	11163000	4	Keep	Keep	1	3	2644800	3912100	21.3347	21.8995	-0.564785	21.6171
TTHERM_01002600	TTHERM_01002600	aldo/keto reductase family oxidoreductase	39.61	0	282.54			1	37	37	21	76.1	38543000000	290	Keep	Keep	129	161	8928799744	13374999552	33.0558	33.6388	-0.583	33.3473
TTHERM_00189060	TTHERM_00189060	nucleoporin, putative	36.516	0	35.848			1	6	6	6	22	33516000	7	Keep	Keep	2	5	8419700	12643000	23.0053	23.5918	-0.586498	23.2986
TTHERM_00578520	TTHERM_00578520	hypothetical protein	315.3	0	10.225			1	4	4	4	1.6	6668700	3	Keep	Keep	0	3	1621700	2454000	20.6291	21.2267	-0.597628	20.9279
TTHERM_000311981	TTHERM_000311981	hypothetical protein	39.301	0	3.6863			1	3	3	3	9.3	22421000	5	Keep	Keep	2	3	5581300	8446200	22.4122	23.0099	-0.5977	22.711
TTHERM_00191720	TTHERM_00191720	zinc finger C-x8-C-x5-C-x3-H type protein	49.439	0	22.848			1	7	7	7	16.6	69887000	18	Keep	Keep	6	12	16864000	25658000	24.0074	24.6129	-0.605461	24.3102
TTHERM_00343440	TTHERM_00343440	hypothetical protein	44.364	0	24.342			1	9	9	9	22.3	110630000	12	Keep	Keep	3	9	26550000	40438000	24.6622	25.2692	-0.607	24.9657
TTHERM_00647339	TTHERM_00647339	hypothetical protein	127.07	0	38.893			1	10	10	10	14.2	32417000	12	Keep	Keep	2	10	7738800	11877000	22.8837	23.5017	-0.617989	23.1927
TTHERM_00474440;TTHERM_00526400	TTHERM_00474440;TTHERM_00526400	Tetrahymena thermophila SB210 MAC (JCVI) Ribosomal L39 protein (90 aa);60S ribosomal protein L39	10.927	0	5.1737			2	2	2	2	13.5	382230000	7	Keep	Keep	2	5	90641000	140290000	26.4337	27.0638	-0.630177	26.7488
TTHERM_01014750;TTHERM_01014740	TTHERM_01014750	chaperone protein DnaK	70.549	0	139.42			2	27	27	27	51.5	602720000	64	Keep	Keep	26	38	141490000	219470000	27.0761	27.7095	-0.633324	27.3928
TTHERM_00471030	TTHERM_00471030	zinc finger CCCH type domain protein	76.627	0	12.093			1	5	5	5	7.9	20739000	11	Keep	Keep	4	7	4976200	7749400	22.2466	22.8856	-0.63904	22.5661
TTHERM_000999029	TTHERM_000999029	hypothetical protein	144.76	0	15.147			1	6	6	6	5.5	21016000	7	Keep	Keep	0	7	5027600	7882700	22.2614	22.9103	-0.648821	22.5859
TTHERM_000584709	TTHERM_000584709	kinase domain protein	53.84	0	26.844			1	10	10	10	22	109840000	18	Keep	Keep	6	12	25597000	40175000	24.6095	25.2598	-0.650322	24.9346
TTHERM_01339580	TTHERM_01339580	hyaluronan/mRNA-binding family protein	32.747	0	15.419			1	4	4	4	16.7	18544000	7	Keep	Keep	3	4	4603600	7231000	22.1343	22.7858	-0.651434	22.46
TTHERM_00678220	TTHERM_00678220	NAD-dependent aldehyde dehydrogenase family protein	55.627	0	7.9867			1	3	3	3	7.6	16441000	3	Keep	Keep	0	3	3945500	6219000	21.9118	22.5682	-0.656473	22.24
TTHERM_00780700	TTHERM_00780700	domain found in IF2B/IF5 protein	23.833	0	6.8656			1	4	4	4	28.4	18938000	6	Keep	Keep	2	4	4377400	6955000	22.0616	22.7296	-0.667976	22.3956
TTHERM_00662750;TTHERM_00663760;TTHERM_00663780;TTHERM_00663790	TTHERM_00662750;TTHERM_00663760	hypothetical protein;hypothetical protein	33.546	0	9.414			4	3	2	2	10.4	54401000	5	Keep	Keep	2	3	12800000	20531000	23.6096	24.2913	-0.68166	23.9505
TTHERM_00294670	TTHERM_00294670	hypothetical protein	85.899	0	25.89			1	6	6	6	10.2	33135000	10	Keep	Keep	3	7	7890100	12994000	22.9116	23.6313	-0.71973	23.2715
TTHERM_00037090	TTHERM_00037090	40S ribosomal protein S29	6.6488	0	5.2979			1	2	2	2	30.9	767010000	22	Keep	Keep	9	13	168040000	277280000	27.3242	28.0468	-0.722538	27.6855
TTHERM_00323030;TTHERM_00628480	TTHERM_00323030	hypothetical protein	66.464	0	47.6			2	14	14	14	30.6	85918000	15	Keep	Keep	2	13	19860000	32948000	24.2434	24.9737	-0.730326	24.6085
TTHERM_00637010;TTHERM_00637020	TTHERM_00637010	hypothetical protein	168.38	0	125.75			2	32	32	32	26	186240000	38	Keep	Keep	8	30	41896000	69644000	25.3203	26.0535	-0.733187	25.6869
TTHERM_00411520	TTHERM_00411520	zinc finger C-x8-C-x5-C-x3-H type protein	30.9	0	5.9913			1	3	3	3	18.4	7005300	3	Keep	Keep	0	3	1519300	2532600	20.535	21.2722	-0.737213	20.9036
TTHERM_00997690	TTHERM_00997690	Tetrahymena thermophila SB210 MAC (JCVI) hypothetical protein (208 aa)	24.145	0	3.0048			1	3	3	3	12.1	17727000	3	Keep	Keep	0	3	4030500	6729800	21.9425	22.6821	-0.739605	22.3123
TTHERM_00149310	TTHERM_00149310	hypothetical protein	31.576	0	66.491			1	11	11	11	53	148780000	22	Keep	Keep	7	15	31200000	53109000	24.895	25.6624	-0.76741	25.2787
TTHERM_00600650	TTHERM_00600650	lycopene biosynthesis-enhancing protein	37.539	0	191.63			1	18	18	18	54.5	2374000000	72	Keep	Keep	29	43	495280000	859020032	28.8837	29.6781	-0.794447	29.2809
TTHERM_00426260	TTHERM_00426260	hypothetical protein	56.254	0	64.481			1	9	9	9	25.2	149300000	14	Keep	Keep	7	7	33034000	57382000	24.9775	25.7741	-0.796648	25.3758
TTHERM_01075780	TTHERM_01075780	DNA-directed RNA polymerase	131.57	0	7.1369			1	3	3	3	3.1	6269000	3	Keep	Keep	0	3	1236200	2178100	20.2375	21.0546	-0.817158	20.6461
TTHERM_00193230	TTHERM_00193230	pyruvate dehydrogenase E1 alpha subunit	49.156	0	48.694			1	11	11	11	28.4	257490000	36	Keep	Keep	14	22	53962000	95602000	25.6854	26.5105	-0.825098	26.098
TTHERM_00216040	TTHERM_00216040	high mobility group (HMG) box protein	29.001	0	7.595			1	5	5	5	15.1	43358000	8	Keep	Keep	2	6	9223200	16362000	23.1368	23.9639	-0.827011	23.5503
TTHERM_00537380	TTHERM_00537380	transmembrane protein, putative	44.122	0	36.68			1	7	7	7	20.3	182620000	16	Keep	Keep	5	11	37182000	66445000	25.1481	25.9857	-0.837555	25.5669
TTHERM_00938910	TTHERM_00938910	hypothetical protein	29.797	0	5.2303			1	3	3	3	10.7	25738000	5	Keep	Keep	2	3	4737500	8469800	22.1757	23.0139	-0.838202	22.5948
TTHERM_01080330	TTHERM_01080330	aldo/keto reductase family oxidoreductase	40.204	0	80.142			1	29	15	6	66.6	488300000	38	Keep	Keep	11	27	109980000	197450000	26.7127	27.5569	-0.844246	27.1348
TTHERM_00663810	TTHERM_00663810	hypothetical protein	33.63	0	15.914			1	3	3	2	13.4	43937000	5	Keep	Keep	2	3	9329800	16849000	23.1534	24.0062	-0.852745	23.5798
TTHERM_00189170	TTHERM_00189170	histone H4	11.328	0	23.176			1	8	8	8	52.4	1479300000	37	Keep	Keep	15	22	301630016	558220032	28.1682	29.0563	-0.888054	28.6122
TTHERM_00979780	TTHERM_00979780	pyruvate dehydrogenase E1 beta subunit	36.098	0	18.829			1	8	8	8	36.7	92134000	9	Keep	Keep	3	6	19925000	37393000	24.2481	25.1563	-0.90819	24.7022
TTHERM_00471040	TTHERM_00471040	hypothetical protein	126.14	0	70.765			1	28	28	28	28.2	307850000	44	Keep	Keep	12	32	61885000	116180000	25.8831	26.7918	-0.908699	26.3374
TTHERM_00716190	TTHERM_00716190	hypothetical protein	23.685	0	7.0221			1	3	3	3	18.6	10096000	4	Keep	Keep	1	3	2228700	4188100	21.0878	21.9979	-0.910093	21.5428
TTHERM_00649180	TTHERM_00649180	splicing factor subunit 3, putative	51.638	0	29.623			1	8	8	8	25.4	79003000	13	Keep	Keep	4	9	16149000	30439000	23.9449	24.8594	-0.914476	24.4022
TTHERM_00180960	TTHERM_00180960	transmembrane protein, putative	129.32	0	323.31			1	71	71	71	63.9	2388800000	170	Keep	Keep	68	102	485830016	918499968	28.8559	29.7747	-0.918827	29.3153
TTHERM_00196450	TTHERM_00196450	hypothetical protein	70.904	0	21.477			1	5	5	5	11.6	41630000	7	Keep	Keep	2	5	7586500	14408000	22.855	23.7804	-0.925364	23.3177
TTHERM_00558350	TTHERM_00558350	hypothetical protein	34.975	0	97.012			1	10	10	10	49.5	986920000	33	Keep	Keep	11	22	216930000	414380000	27.6927	28.6264	-0.933725	28.1595
TTHERM_000691779	TTHERM_000691779	glutaredoxin-like protein	21.237	0	21.329			1	5	5	5	38.2	83230000	10	Keep	Keep	3	7	15663000	30056000	23.9009	24.8411	-0.940292	24.371
TTHERM_00624730	TTHERM_00624730	granule lattice protein	41.463	0	40.151			1	3	3	3	10.6	28765000	4	Keep	Keep	1	3	5850000	11240000	22.48	23.4221	-0.942133	22.9511
TTHERM_00338330	TTHERM_00338330	hypothetical protein	10.572	0	13.862			1	3	3	3	27.8	31605000	5	Keep	Keep	1	4	6318600	12608000	22.5912	23.5878	-0.996662	23.0895
TTHERM_00197760	TTHERM_00197760	hypothetical protein	69.181	0	109.29			1	17	17	17	32.2	314400000	29	Keep	Keep	10	19	64525000	128830000	25.9434	26.9409	-0.997538	26.4421
TTHERM_00257230	TTHERM_00257230	high mobility group (HMG) box protein	29.577	0	12.657			1	4	4	4	12.9	112050000	14	Keep	Keep	7	7	15335000	30697000	23.8703	24.8716	-1.00127	24.371
TTHERM_00101330	TTHERM_00101330	DnaJ carboxy-terminal domain protein	42.186	0	14.223			1	6	6	6	23.1	27199000	9	Keep	Keep	3	6	4820400	9736700	22.2007	23.215	-1.01428	22.7079
TTHERM_00585170	TTHERM_00585170	dentin sialophosphoprotein, putative	58.14	0	98.671			1	14	14	14	31.4	380780000	23	Keep	Keep	7	16	76115000	154220000	26.1817	27.2004	-1.01874	26.6911
TTHERM_00530750	TTHERM_00530750	pyruvate dehydrogenase complex dihydrolipoamide acetyltransferase	67.497	0	122.86			1	25	25	25	56.4	1592700000	82	Keep	Keep	27	55	245420000	501080000	27.8707	28.9005	-1.02979	28.3856
TTHERM_00516380;TTHERM_000516399	TTHERM_00516380	carboxy-terminal crystallin fold protein 7p, putative	42.195	0	50.17			2	12	12	12	37.3	221700000	18	Keep	Keep	6	12	43657000	90375000	25.3797	26.4294	-1.04971	25.9046
TTHERM_00300630	TTHERM_00300630	aldo/keto reductase family oxidoreductase	39.87	0	127.11			1	22	21	15	63.2	858280000	51	Keep	Keep	17	34	156590000	324590016	27.2224	28.274	-1.05163	27.7482
TTHERM_00558490	TTHERM_00558490	pumilio-family RNA-binding repeatprotein	104.56	0	15.68			1	11	11	11	16.3	65538000	7	Keep	Keep	1	6	12548000	26101000	23.581	24.6376	-1.05665	24.1093
TTHERM_00300620	TTHERM_00300620	aldo/keto reductase family oxidoreductase	39.927	0	94.481			1	20	13	13	66.7	101160000	24	Keep	Keep	5	19	17634000	36982000	24.0719	25.1403	-1.06846	24.6061
TTHERM_00151450	TTHERM_00151450	hypothetical protein	50.26	0	34.811			1	10	10	10	31.1	43892000	15	Keep	Keep	2	13	8323000	17530000	22.9887	24.0633	-1.07465	23.526
TTHERM_00151810	TTHERM_00151810	elongation factor Tu protein	49.102	0	103.63			1	18	18	18	51.9	243290000	30	Keep	Keep	7	23	42987000	92675000	25.3574	26.4657	-1.10828	25.9115
TTHERM_00624700	TTHERM_00624700	eukaryotic translation initiation factor 4E	29.123	0	8.9046			1	3	3	3	16.7	15808000	4	Keep	Keep	0	4	2525700	5564800	21.2682	22.4079	-1.13965	21.8381
TTHERM_00576920	TTHERM_00576920	hypothetical protein	105.39	0	55.945			1	8	8	8	10.8	42758000	9	Keep	Keep	2	7	7233300	16390000	22.7862	23.9663	-1.18009	23.3763
TTHERM_00338200	TTHERM_00338200	aldo/keto reductase family oxidoreductase	39.571	0	298.18			1	30	29	27	79.3	22271000000	184	Keep	Keep	72	112	3883099904	8822599680	31.8546	33.0386	-1.18399	32.4466
TTHERM_00526449	TTHERM_00526449	aldo/keto reductase family oxidoreductase	39.56	0	118.12			1	22	21	21	69	2350500000	74	Keep	Keep	31	43	403289984	925619968	28.5872	29.7858	-1.1986	29.1865
TTHERM_00421020	TTHERM_00421020	RNA recognition motif protein	87.769	0	6.1134			1	3	3	3	4.4	13151000	4	Keep	Keep	1	3	2446300	5627800	21.2222	22.4241	-1.20197	21.8231
TTHERM_00118710	TTHERM_00118710	peptidyl-prolyl cis-trans isomerase, cyclophilin-type protein	17.696	0	3.2982			1	2	2	2	14.1	2358200	3	Keep	Keep	1	2	0	876340	18.5	19.7411	-1.24113	19.1206
TTHERM_00575390	TTHERM_00575390	maleylacetoacetate isomerase	25.294	0	6.9465			1	4	3	3	18.3	42032000	4	Keep	Keep	1	3	6991900	16656000	22.7372	23.9895	-1.25229	23.3634
TTHERM_00459390	TTHERM_00459390	CTP synthase	69.107	0	3.9898			1	2	2	2	3.9	3472400	3	Keep	Keep	2	1	0	889460	18.5	19.7626	-1.26257	19.1313
TTHERM_00551160;TTHERM_00554190	TTHERM_00551160	glyceraldehyde-3-phosphate dehydrogenase	36.911	0	94.225			2	21	21	21	70.5	686570000	52	Keep	Keep	17	35	107060000	264620000	26.6738	27.9794	-1.3055	27.3266
TTHERM_01068180;TTHERM_01068160	TTHERM_01068180;TTHERM_01068160	60S ribosomal protein L37;Tetrahymena thermophila SB210 MAC (JCVI) Ribosomal protein L37e containing protein (215 aa)	17.959	0	4.7504			2	3	3	3	11.6	120680000	7	Keep	Keep	4	3	17165000	44166000	24.033	25.3964	-1.36347	24.7147
TTHERM_00532090	TTHERM_00532090	transmembrane protein, putative	35.08	0	3.5587			1	2	2	2	7.1	3876800	3	Keep	Keep	1	2	0	1416500	18.5	20.4339	-1.9339	19.467
TTHERM_00426240	TTHERM_00426240	hypothetical protein	16.367	0	7.3022			1	3	3	3	24.5	7986200	3	Keep	Keep	1	2	0	2547700	18.5	21.2808	-2.78076	19.8904
TTHERM_00971930	TTHERM_00971930	60S ribosomal protein L7	28.763	0	4.6724			1	2	2	2	8.5	10089000	3	Keep	Keep	1	2	0	4074900	18.5	21.9583	-3.45833	20.2292
TTHERM_01183120;TTHERM_01183140;TTHERM_00967570;TTHERM_00966510;TTHERM_000965492;TTHERM_01183110;TTHERM_000965503;TTHERM_00966500;TTHERM_00965480;TTHERM_00967540;TTHERM_00967530;TTHERM_00966490;TTHERM_00966480;TTHERM_00967550;TTHERM_000967549;TTHERM_000967547;TTHERM_00965460;TTHERM_00967520;TTHERM_000967548;TTHERM_00966520;TTHERM_00872610;TTHERM_01102740;TTHERM_01102760;TTHERM_01102750;TTHERM_008…	TTHERM_01183120;TTHERM_01183140;TTHERM_00967570;TTHERM_00966510;TTHERM_000965492;TTHERM_01183110;TTHERM_000965503;TTHERM_00966500;TTHERM_00965480;TTHERM_00967540;TTHERM_00967530;TTHERM_00966490;TTHERM_00966480;TTHERM_00967550;TTHERM_000967549;TTHERM_000967547;TTHERM_00965460;TTHERM_00967520;TTHERM_000967548;TTHERM_00966520	zinc carboxypeptidase family protein;zinc carboxypeptidase family protein;zinc carboxypeptidase family protein;zinc carboxypeptidase family protein;zinc carboxypeptidase family protein;zinc carboxypeptidase family protein;zinc carboxypeptidase family prote	71.005	0	3.4192			36	3	3	3	5	13980000	3	Keep	Keep	1	2	0	4627700	18.5	22.1419	-3.64187	20.3209
TTHERM_00498260	TTHERM_00498260	hypothetical protein	39.891	0	7.1932			1	2	2	2	8.7	10823000	4	Keep	Keep	1	3	0	4670000	18.5	22.155	-3.65499	20.3275

## Sheet: Chrom vs Sol
Proteins	Positions within proteins	Fasta headers	Localization prob	Score diff	PEP	Score	Delta score	Score for localization	Number of Phospho (STY)	Amino acid	Mass error [ppm]	Identification type chrt	Identification type sol	Ratio mod/base	Intensity chrt	Intensity sol	Ratio mod/base chrt	Ratio mod/base sol
CON__tr|A0A075B5P4|A0A075B5P4_MOUSE;CON__tr|A0A0A6YWR2|A0A0A6YWR2_MOUSE	280;280		0.576278	1.45201	0.00244588	114.7	80.814	114.7	1	S	2.0368	By MS/MS		0.0012791	2923300	0	0.0034412	0
TTHERM_000005949;TTHERM_00005940	646;23	CGMP-dependent kinase 5-1;Tetrahymena thermophila SB210 MAC (JCVI) Protein kinase DC2, putative (193 aa)	0.999183	30.9585	0.0078331	120.32	105.38	120.32	1	T	-0.48519		By MS/MS	NaN	0	1603800	NaN	NaN
TTHERM_00006090	445	hypothetical protein	1	100.187	0.00326186	128.45	92.677	100.19	1	S	-1.6558	By MS/MS	By MS/MS	NaN	659690	4734200	NaN	NaN
TTHERM_00006090	435	hypothetical protein	0.997434	25.9162	0.000360083	160.22	108.78	160.22	1	S	-0.51291	By matching	By MS/MS	1.6074	1268400	5548300	1.6613	1.5955
TTHERM_00006320	393	tetrin A	1	111.265	0.0223232	111.27	23.477	111.27	1	S	0.13684	By matching	By MS/MS	NaN	4606000	34167000	NaN	NaN
TTHERM_00006320	430	tetrin A	0.798625	5.98338	0.0274077	98.974	66.243	98.974	1	S	-0.58732		By MS/MS	0.076134	0	5456500	0	0.08924
TTHERM_00006320	327	tetrin A	0.989292	19.6586	0.00425298	105.02	82.546	105.02	1	S	-0.43128	By matching	By MS/MS	1.5774	988920	12010000	2.0328	1.5488
TTHERM_00006320	558	tetrin A	0.999873	38.9692	0.000230059	165.45	63.16	165.45	1	S	0.91931	By matching	By MS/MS	NaN	833210	4993000	NaN	NaN
TTHERM_000069649	28	resolvase helix turn-helix protein	1	47.1977	0.0342409	47.198	25.75	47.198		S	-4.0046	By matching		NaN	598450	0	NaN	NaN
TTHERM_00037230	403	hypothetical protein	0.333325	0	0.0138291	84.198	39.586	84.198		S	-2.0769			NaN	0	0	NaN	NaN
TTHERM_00037230	405	hypothetical protein	0.333325	0	0.0138291	84.198	39.586	84.198		S	-2.0769			NaN	0	0	NaN	NaN
TTHERM_00037230	409	hypothetical protein	0.49994	0	0.0138291	84.198	39.586	84.198	2	S	-2.0769		By MS/MS	NaN	0	5430800	NaN	NaN
TTHERM_00037230	410	hypothetical protein	0.49994	0	0.0138291	84.198	39.586	84.198	2	S	-2.0769		By MS/MS	NaN	0	5430800	NaN	NaN
TTHERM_00037230	406	hypothetical protein	0.333325	0	0.0138291	84.198	39.586	84.198		T	-2.0769			NaN	0	0	NaN	NaN
TTHERM_00051990	33	peroxisomal biogenesis factor 11	1	75.6522	0.0172863	75.652	23.89	75.652	2	S	2.0969		By MS/MS	NaN	0	9789200	NaN	NaN
TTHERM_00051990	40	peroxisomal biogenesis factor 11	1	75.6522	0.0172863	75.652	23.89	75.652	2	Y	2.0969		By MS/MS	NaN	0	9789200	NaN	NaN
TTHERM_00052160	40	tetrin B	0.995897	23.9876	0.00641298	119.56	108.5	119.56	1	S	0.79591	By MS/MS	By matching	0.056528	624910	5481700	0.10578	0.053679
TTHERM_00052160	502	tetrin B	0.999987	48.7198	3.78749e-07	217.39	127.95	217.39	1	S	-0.21771	By MS/MS	By MS/MS	3.2715	969760	16389000	0.22591	0.55198
TTHERM_00052160	578	tetrin B	0.993174	21.6285	0.0366755	64.711	23.988	64.711		S	-0.9982		By matching	NaN	0	4896600	NaN	NaN
TTHERM_00052160	331	tetrin B	0.999994	52.171	0.002618	104.53	89.48	104.53	1	S	-0.097595		By MS/MS	NaN	0	3463600	NaN	NaN
TTHERM_00071070	814	nucleoporin, putative	0.999643	34.5168	2.93931e-11	265.27	213.65	265.27	1	S	0.4126		By MS/MS	1.0606	0	7538700	0	1.1174
TTHERM_00082240	513	WD repeat protein	1	94.1801	6.70112e-05	153.98	126.42	153.98	1	S	-0.10823		By MS/MS	NaN	0	14865000	NaN	NaN
TTHERM_00082240	90	WD repeat protein	1	187.474	4.98421e-06	187.47	161.06	187.47	1	S	0.71524		By MS/MS	0.0048513	0	45201000	0	0.0048615
TTHERM_00082240	131	WD repeat protein	0.995165	23.1358	8.26553e-17	297.4	259.74	297.4	1	S	-1.9494		By MS/MS	0.0029452	0	9374700	0	0.0016551
TTHERM_00082240	185	WD repeat protein	0.871609	9.78459	0.00149364	119.85	106.33	119.85	1	S	-0.17076		By MS/MS	0.0035806	0	6867100	0	0.0035917
TTHERM_001016199	249	hypothetical protein	1	116.786	2.69403e-07	270.85	211.7	116.79	1	S	0.11417	By MS/MS		0.17346	7948400	0	0.11471	NaN
TTHERM_001016199	237	hypothetical protein	1	97.9918	6.0197e-07	190.24	137.07	190.24	1	S	0.34152	By MS/MS		0.5557	26040000	0	0.5557	NaN
TTHERM_001016199	88	hypothetical protein	1	128.88	0.00618627	128.88	74.394	128.88	1	S	-0.14433	By MS/MS		0.22623	5344800	0	0.22623	NaN
TTHERM_001016199	390	hypothetical protein	0.997564	26.3464	0.00787061	82.593	62.518	82.593	1	S	-0.55601	By MS/MS		0.13917	1878000	0	0.13917	NaN
TTHERM_001016199	58	hypothetical protein	0.999808	37.157	0.0376535	87.641	41.876	87.641	1	S	-0.2236	By MS/MS		NaN	704970	0	NaN	NaN
TTHERM_001055647	516	hypothetical protein	0.999492	32.9372	0.0152583	72.23	27.881	72.23	1	S	0.62173	By MS/MS		NaN	4176300	0	NaN	NaN
TTHERM_001126428	248	hypothetical protein	1	120.645	0.00202759	120.65	47.385	120.65	1	S	0.67586	By MS/MS	By MS/MS	NaN	2506700	45376000	NaN	NaN
TTHERM_00113040	967	chitin synthase	1	104.747	0.0272672	104.75	12.56	104.75	1	S	-2.2403	By MS/MS		NaN	3053400	0	NaN	NaN
TTHERM_00139700	128	hypothetical protein	1	123.618	0.00713771	123.62	100.84	123.62	1	S	0.46853	By MS/MS	By MS/MS	NaN	4156900	7674000	NaN	NaN
TTHERM_001609734	75	hypothetical protein	1	105.101	0.0213796	105.1	30.725	105.1	1	S	-0.3818	By MS/MS		NaN	1909400	0	NaN	NaN
TTHERM_00189020	1848	hypothetical protein	1	59.2052	0.0218536	59.205	16.336	59.205	1	Y	-0.013815		By MS/MS	NaN	0	4121600	NaN	NaN
TTHERM_00205190	4	hypothetical protein	0.997475	25.9831	0.0378658	54.157	23.972	54.157	1	S	1.9952	By MS/MS	By matching	NaN	14463000	6076000	NaN	NaN
TTHERM_00214750	754	hypothetical protein	0.485373	0	0.0287602	54.486	7.2994	54.486		S	1.1245			NaN	0	0	NaN	NaN
TTHERM_00214750	756	hypothetical protein	0.485373	0	0.0287602	54.486	7.2994	54.486		S	1.1245			NaN	0	0	NaN	NaN
TTHERM_00242000	897	Ibr domain protein	0.607018	1.88834	0.0281701	60.118	20.865	60.118	1	S	3.4409		By MS/MS	NaN	0	0	NaN	NaN
TTHERM_00245660	354	hypothetical protein	0.676379	3.38176	2.39218e-05	204.05	180.63	204.05	1	S	0.45859	By MS/MS		0.0023092	2306600	0	0.010309	0
TTHERM_00245660	355	hypothetical protein	0.930065	14.2485	0.000585487	149.23	97.939	149.23	1	S	0.095503	By MS/MS	By matching	0.0054751	4003700	1465100	0.017894	0.0018902
TTHERM_00245660	162	hypothetical protein	1	89.1361	1.40043e-08	228.73	190.09	89.136	1;2	S	-2.5432	By MS/MS	By MS/MS	0.035207	29788000	14670000	0.39866	0.011839
TTHERM_00245660	164	hypothetical protein	1	89.1361	2.86759e-13	324.94	285.76	89.136	1;2	S	-2.5432	By MS/MS	By MS/MS	0.015326	5769300	14367000	0.077213	0.011595
TTHERM_00245660	169	hypothetical protein	0.927032	11.7554	5.79699e-13	282.79	266.57	282.79	1	S	-0.61562	By matching	By MS/MS	NaN	2714700	8187700	NaN	NaN
TTHERM_00245660	529	hypothetical protein	1	105.383	8.47912e-11	261.76	216.43	143.32	1	S	-0.2144	By MS/MS	By MS/MS	0.084328	1825900	3282600	0.16606	0.018809
TTHERM_00245660	208	hypothetical protein	0.991118	20.4763	4.94365e-11	227.5	213.6	227.5	1	S	-0.93687	By MS/MS	By MS/MS	0.11008	1908200	13581000	0.66041	0.098544
TTHERM_00248290	140	YLP motif protein	0.647243	2.64104	0.0373735	49.929	19.04	49.929	1	S	-0.46248		By MS/MS	NaN	0	16641000	NaN	NaN
TTHERM_00252430	3026	axonemal dynein heavy chain	1	56.3592	0.0343307	56.359	17.577	56.359	1	S	0.61672		By MS/MS	NaN	0	16964000	NaN	NaN
TTHERM_00290700	464	hypothetical protein	0.972266	15.4477	0.00913467	91.457	72.5	91.457		S	-0.5981	By matching		NaN	1460800	0	NaN	NaN
TTHERM_00300310	647	transmembrane protein, putative	1	62.4642	0.0345734	62.464	7.7518	62.464	2	S	-1.334	By MS/MS		NaN	5514700	0	NaN	NaN
TTHERM_00300310	648	transmembrane protein, putative	1	62.4642	0.0345734	62.464	7.7518	62.464	2	S	-1.334	By MS/MS		NaN	5514700	0	NaN	NaN
TTHERM_00311970	799	hypothetical protein	1	208.519	0.000146538	208.52	172.41	208.52	1	T	0.51586	By MS/MS		0.1733	3072000	0	0.21667	0
TTHERM_00355330	307	oxysterol-binding protein	0.767582	8.62437	0.000921933	130.1	85.676	130.1		S	2.9524		By matching	0.1914	0	8195500	0	0.21303
TTHERM_00355330	241	oxysterol-binding protein	1	172.523	0.00103881	172.52	139.38	172.52	1	S	0.17094		By MS/MS	NaN	0	4751700	NaN	NaN
TTHERM_00378760	804	hypothetical protein	0.6103	1.94812	0.0351872	67.881	16.435	67.881	1	S	1.1169	By MS/MS	By matching	NaN	2965100	22061000	NaN	NaN
TTHERM_00420460	489	transmembrane protein, putative	0.999997	55.546	1.51012e-05	151.11	141.05	151.11	1	S	-0.36565		By MS/MS	NaN	0	11906000	NaN	NaN
TTHERM_00431210	800	ubiquitin interaction motif protein	0.250692	0	0.0115798	79.201	8.2931	79.201		S	-3.9049			NaN	0	0	NaN	NaN
TTHERM_00431210	801	ubiquitin interaction motif protein	0.250692	0	0.0115798	79.201	8.2931	79.201		S	-3.9049			NaN	0	0	NaN	NaN
TTHERM_00431210	802	ubiquitin interaction motif protein	0.250692	0	0.0115798	79.201	8.2931	79.201		S	-3.9049			NaN	0	0	NaN	NaN
TTHERM_00431210	803	ubiquitin interaction motif protein	0.250692	0	0.0115798	79.201	8.2931	79.201		S	-3.9049			NaN	0	0	NaN	NaN
TTHERM_00431210	793	ubiquitin interaction motif protein	0.498494	0	0.0115798	79.201	8.2931	79.201		T	-3.9049			NaN	0	0	NaN	NaN
TTHERM_00431210	794	ubiquitin interaction motif protein	0.498494	0	0.0115798	79.201	8.2931	79.201		T	-3.9049			NaN	0	0	NaN	NaN
TTHERM_00460660	327	hypothetical protein	0.5	0	0.0378182	45.368	6.0634	45.368	1	S	-2.3025	By MS/MS		NaN	1656600	0	NaN	NaN
TTHERM_00460660	328	hypothetical protein	0.5	0	0.0378182	45.368	6.0634	45.368	1	S	-2.3025	By MS/MS		NaN	1656600	0	NaN	NaN
TTHERM_00469290	964	kinesin motor domain protein	0.331006	0	0.0284562	57.348	9.3445	57.348		S	-1.7392			NaN	0	0	NaN	NaN
TTHERM_00469290	966	kinesin motor domain protein	0.331006	0	0.0284562	57.348	9.3445	57.348		S	-1.7392			NaN	0	0	NaN	NaN
TTHERM_00486790	253	dynamin central region family protein	1	56.9157	0.0344671	56.916	12.163	56.916	2	S	0.41501		By MS/MS	NaN	0	20864000	NaN	NaN
TTHERM_00545820	21	tetrin C, putative	0.965053	14.5803	0.000648194	131.8	98.523	131.8	1	S	-0.70889		By MS/MS	0.068537	0	1428800	0	0.075841
TTHERM_00578520	98	hypothetical protein	0.974881	15.8897	0.00863328	120.63	88.671	120.63	1	S	-0.24758		By MS/MS	NaN	0	4126300	NaN	NaN
TTHERM_00601850	519	hypothetical protein	1	149.339	2.89226e-12	268.24	248.21	268.24	1	S	-0.72963	By MS/MS	By matching	0.61453	4872400	3249900	0.89389	0.41847
TTHERM_00601850	473	hypothetical protein	1	240.849	3.53081e-18	304.96	281.74	297.4	1;2	S	0.38341	By MS/MS		NaN	7691800	0	NaN	NaN
TTHERM_00601850	477	hypothetical protein	1	137.353	4.63905e-33	398.1	368.53	297.4	1;2	S	0.38341	By MS/MS		NaN	24623000	0	NaN	NaN
TTHERM_00601850	662	hypothetical protein	0.998223	27.548	0.00306014	132.24	111.86	132.24	1	S	0.2256	By MS/MS	By matching	0.16332	13061000	2410000	0.16004	0.18369
TTHERM_00637010	358	hypothetical protein	1	81.4846	0.00511118	100.02	59.781	100.02	1	S	1.1378		By MS/MS	NaN	0	10257000	NaN	NaN
TTHERM_00637010	1078	hypothetical protein	0.973922	16.4301	4.5186e-11	264.28	212.64	264.28	1	S	1.6568		By MS/MS	NaN	0	6534300	NaN	NaN
TTHERM_00637010	306	hypothetical protein	1	87.2276	0.00605664	87.228	71.285	87.228	1	S	-0.30711		By MS/MS	5.0461	0	11784000	NaN	5.0461
TTHERM_00637010;TTHERM_00637020	174;108	hypothetical protein;Tetrahymena thermophila SB210 MAC (JCVI) hypothetical protein (204 aa)	0.998515	28.2756	0.00395623	127.17	108.4	127.17	1	S	-0.0094164		By MS/MS	0.046173	0	9771700	0	0.046665
TTHERM_00637030	897	hypothetical protein	0.995032	23.0161	5.84979e-06	177.12	148.45	177.12	1	S	0.38127		By MS/MS	NaN	0	13769000	NaN	NaN
TTHERM_00637030	100	hypothetical protein	0.999818	37.6103	0.000168268	155.06	49.812	141.59	1	S	1.6719		By MS/MS	0.047819	0	2801600	0	0.047947
TTHERM_00648560	360	hypothetical protein	0.996151	24.1131	0.00671862	81.972	46.527	81.972	2	S	-1.8267		By MS/MS	NaN	0	3950500	NaN	NaN
TTHERM_00648560	359	hypothetical protein	0.996151	24.1131	0.00671862	81.972	46.527	81.972	2	T	-1.8267		By MS/MS	NaN	0	3950500	NaN	NaN
TTHERM_00653900	685	protein kinase	1	158.894	8.36371e-05	158.89	83.906	158.89	1	S	0.44972		By MS/MS	0.057768	0	35714000	NaN	0.039774
TTHERM_00657250	903	kinase domain protein	1	61.6789	0.0250795	61.679	8.5899	61.679	2	Y	2.2665	By MS/MS		NaN	4016800	0	NaN	NaN
TTHERM_00683120	181	protein phosphatase 2C containing protein	1	42.8692	0.0365607	42.869	8.6966	42.869		S	-1.9026	By matching	By matching	NaN	2850400	6731900	NaN	NaN
TTHERM_00715760	2385	hypothetical protein	0.991026	20.4381	9.39953e-06	162.61	86.875	162.61	1	S	-0.30392	By MS/MS		0.31385	5622400	0	0.1342	0
TTHERM_00715760	952	hypothetical protein	0.794156	5.86368	0.0239765	99.53	70.477	99.53	1	S	-0.15316	By MS/MS		NaN	904650	0	NaN	NaN
TTHERM_00715760	2356	hypothetical protein	0.999371	32.4871	5.19731e-06	207.08	166.35	207.08	1	S	0.15691	By MS/MS	By matching	NaN	6066300	1675300	NaN	NaN
TTHERM_00715760	2306	hypothetical protein	0.990679	20.2645	0.00541567	104.16	89.468	104.16	1	S	-0.65766	By MS/MS		0.024425	1714200	0	0.027059	0
TTHERM_00715760	2293	hypothetical protein	0.934319	11.5306	1.88132e-05	194.59	131.9	194.59	1	S	-1.8279	By MS/MS		0.23735	2917300	0	0.25024	0
TTHERM_00715760	2642	hypothetical protein	0.995741	24.7424	0.00203923	138.28	114.68	138.28	1	S	-0.14192	By MS/MS		0.73192	1989700	0	0.73192	NaN
TTHERM_00715890	165	cation channel family protein	1	73.7311	0.000670942	118.71	38.726	118.71	2	S	1.2612	By matching	By MS/MS	NaN	153100	2092900	NaN	NaN
TTHERM_00715890	167	cation channel family protein	1	72.3216	0.000670942	118.71	38.726	118.71	2	Y	1.2612	By matching	By MS/MS	NaN	153100	2092900	NaN	NaN
TTHERM_00734050	290	MHCK/EF2 kinase domain protein	1	113.504	0.00979395	113.5	25.21	113.5	1	T	-2.3265	By MS/MS	By matching	NaN	4849200	70533000	NaN	NaN
TTHERM_00735340	55	vacuolar H+-translocating inorganic pyrophosphatase	1	78.583	0.0125477	78.583	67.894	78.583	1	S	-0.052209		By MS/MS	0.15293	0	5435700	NaN	0.15293
TTHERM_00841250	863	hypothetical protein	1	108.17	0.0179834	108.17	43.109	108.17	1	S	1.991		By MS/MS	NaN	0	9111800	NaN	NaN
TTHERM_00865380	218	cyclic nucleotide-binding domain protein	0.499811	0	0.00840663	92.051	11.832	92.051		S	-1.7316			NaN	0	0	NaN	NaN
TTHERM_00865380	217	cyclic nucleotide-binding domain protein	0.499811	0	0.00840663	92.051	11.832	92.051		T	-1.7316			NaN	0	0	NaN	NaN
TTHERM_00939100	539	hypothetical protein	0.999999	60.3523	0.000410323	154.92	111.59	154.92	1	S	-0.18264	By MS/MS		NaN	2531500	0	NaN	NaN
TTHERM_01076980	323	Serine/Threonine kinase	0.904986	9.78858	5.52957e-07	233.31	213.18	233.31	1	S	-0.14179		By MS/MS	0.20046	0	2249400	0	0.20944
TTHERM_01217240	147	hypothetical protein	0.855979	7.74039	0.0132854	114.89	16.861	114.89	1	T	-0.66644		By MS/MS	NaN	0	3723800	NaN	NaN

## Sheet: Rec8 Phospho_1
											not det. = not detected
											Intensities								Normalized Intensities
Proteins	Positions within proteins	Localization prob	Score diff	PEP	Score	Delta score	Score for localization	Number of Phospho (STY)	Amino acid	Ratio mod/base	Intensity 1_Region1_vgt	Intensity 2_Region1_0h	Intensity 3_Region1_4h	Intensity 4_Region1_6h	Intensity 5_Region2_vgt	Intensity 6_Region2_0h	Intensity 7_Region2_4h	Intensity 8_Region2_6h	Intensity 1_Region1_vgt	Intensity 2_Region1_0h	Intensity 3_Region1_4h	Intensity 4_Region1_6h	Intensity 5_Region2_vgt	Intensity 6_Region2_0h	Intensity 7_Region2_4h	Intensity 8_Region2_6h
TTHERM_00002770;TTHERM_00003780	1633;1870	1	32.0375	0.028505	32.037	13.059	32.037		S	NaN	not det.	not det.	not det.	not det.	not det.	728490	1622600	not det.
TTHERM_00008700	743	1	64.7115	0.0122242	85.676	17.019	64.711	2	S	NaN	453450	1214100	734450	5395200	not det.	not det.	not det.	not det.
TTHERM_000138409	40	0.562643	1.09397	0.0297076	46.462	9.1177	46.462		S	NaN	not det.	not det.	not det.	not det.	not det.	not det.	not det.	546640
TTHERM_000160849	140	1	37.0938	0.028223	37.094	7.287	37.094		S	NaN	not det.	not det.	not det.	not det.	not det.	not det.	1413600	not det.
TTHERM_00016280	299	1	33.0082	0.0262653	33.008	15.756	33.008	3	S	NaN	960000	92066	not det.	not det.	not det.	not det.	not det.	not det.
TTHERM_000294698	74	1	44.6921	0.0284195	44.692	8.5067	44.692		S	NaN	not det.	not det.	1049800	597850	not det.	not det.	not det.	not det.
TTHERM_00046780	507	1	32.159	0.0288589	32.159	6.1472	32.159		S	NaN	not det.	not det.	not det.	not det.	not det.	not det.	not det.	672650
TTHERM_00046780	508	1	32.159	0.0288589	32.159	6.1472	32.159		S	NaN	not det.	not det.	not det.	not det.	not det.	not det.	not det.	672650
TTHERM_000717579hypotheticalprotein	666	0.997349	25.7416	0.0281845	35.541	17.405	35.541		S	NaN	not det.	not det.	not det.	not det.	not det.	879590	not det.	2699100
TTHERM_000732839	9	0.449602	0	0.024969	33.265	6.0023	33.265		S	NaN	not det.	not det.	not det.	not det.	not det.	not det.	not det.	not det.
TTHERM_001004919	289	1	87.8065	0.0141185	87.806	51.25	87.806	1	S	NaN	253800	not det.	not det.	564930	22961000	24571000	not det.	not det.
TTHERM_00102750	532	0.5	0	0.0222158	55.353	25.349	55.353	1	S	NaN	not det.	not det.	not det.	not det.	not det.	not det.	not det.	not det.
TTHERM_00102750	534	0.5	0	0.0222158	55.353	25.349	55.353	1	S	NaN	not det.	not det.	not det.	not det.	not det.	not det.	not det.	not det.
TTHERM_00102830	696	1	76.829	0.0177528	158.52	142.89	139.3	1	S	1.0466	1286000	2845800	2496200	363520	not det.	not det.	not det.	not det.
TTHERM_00129410	2	1	34.7166	0.027748	34.717	7.8524	34.717		S	NaN	not det.	not det.	not det.	not det.	not det.	not det.	721960	550520
TTHERM_00149820	247	0.996256	24.4303	0.00718017	80.688	41.064	80.688	2	Y	NaN	not det.	not det.	not det.	not det.	not det.	not det.	1431400	not det.
TTHERM_00149820	250	0.587712	1.54019	0.00718017	80.688	41.064	80.688	2	S	NaN	not det.	not det.	not det.	not det.	not det.	not det.	1431400	not det.
TTHERM_00152160	799	0.999904	40.1942	0.0166457	103.13	49.045	103.13	1	S	NaN	not det.	not det.	not det.	not det.	not det.	not det.	1779300	5438200
TTHERM_00155290	1271	0.96352	14.2181	0.0284803	43.03	20.702	43.03		S	NaN	not det.	not det.	not det.	not det.	not det.	not det.	not det.	512780
TTHERM_00162870	162	0.5	0	0.00786535	74.301	9.7338	74.301	1	Y	NaN	not det.	not det.	not det.	not det.	1007700	not det.	3135600	3963200
TTHERM_00162870	165	0.5	0	0.00786535	74.301	9.7338	74.301	1	Y	NaN	not det.	not det.	not det.	not det.	1007700	not det.	3135600	3963200
TTHERM_00185660	4	0.989813	21.2267	0.0215825	45.28	15.475	45.28		S	NaN	not det.	not det.	318200	242660	8445500	8028300	34416000	not det.
TTHERM_00193670	845	0.791354	5.78961	0.00665675	82.651	14.607	73.834	1	Y	NaN	not det.	not det.	not det.	not det.	76454000	74235000	248920000	482740000
TTHERM_00225630	21	0.999972	45.4639	1.66737e-05	129.29	124.74	129.29	1	S	0.0094556	not det.	not det.	not det.	not det.	not det.	not det.	1478600	not det.					not det.	not det.	2.12825e+06	not det.
TTHERM_00225630	829	1	65.6339	2.81565e-45	287.61	223.97	217.71	1	S	0.033777	not det.	97753	94837	158940	204110	3248400	4917800	not det.					1.32268e+07	2.22541e+07	7.07854e+06	not det.
TTHERM_00225630	833	1	81.0632	8.1532e-78	340.99	307.62	340.99	1	S	0.077626	not det.	not det.	not det.	not det.	not det.	not det.	816590	4651000					not det.	not det.	1.17538e+06	4651000
TTHERM_00225630	837	0.999863	38.6601	0.000412249	114.9	94.646	114.9	1	S	0.0097157	not det.	not det.	not det.	not det.	not det.	not det.	3745300	not det.					not det.	not det.	5.39087e+06	not det.
TTHERM_00238850	2	0.499997	0	0.0153977	56.569	12.808	56.569	1	S	NaN	687170	4041400	12647000	13465000	not det.	not det.	not det.	not det.
TTHERM_00238850	8	0.499997	0	0.0153977	56.569	12.808	56.569	1	S	NaN	687170	4041400	12647000	13465000	not det.	not det.	not det.	not det.
TTHERM_00241940	3	0.333333	0	0.0202658	46.069	25.009	46.069		S	NaN	not det.	not det.	not det.	not det.	not det.	not det.	not det.	not det.
TTHERM_00241940	7	0.333333	0	0.0202658	46.069	25.009	46.069		S	NaN	not det.	not det.	not det.	not det.	not det.	not det.	not det.	not det.
TTHERM_00245660	29	0.924789	10.8993	7.36528e-49	183.48	180.38	183.48	1	S	0.04175	not det.	701030	3112200	2802200	not det.	not det.	not det.	not det.	not det.	1.92718e+06	2.99999e+06	2802200
TTHERM_00245660	162	0.997887	26.7416	2.04695e-10	228.76	210.58	228.76	1	S	0.0031903	175400	881010	6030900	5583900	487210	399250	not det.	557300	1.91679e+06	2.42195e+06	5.81345e+06	5583900
TTHERM_00245660	164	0.999784	36.6486	2.27098e-43	246.03	223.12	173.28	1	S	0.00078328	not det.	294370	not det.	2882900	84404	not det.	485910	not det.	not det.	809241	not det.	2882900
TTHERM_00245660	169	0.988381	22.5141	1.12395e-42	235.69	223.49	69.845	1	S	0.0043317	not det.	not det.	3035600	11951000	not det.	not det.	not det.	not det.	not det.	not det.	2.92615e+06	11951000
TTHERM_00245660	171	0.942432	13.8642	1.61536e-09	126.71	106.51	126.71	1	T	0.0064601	not det.	4375900	9702400	9167200	not det.	not det.	not det.	not det.	not det.	1.20296e+07	9.35257e+06	9167200
TTHERM_00245660	307	1	89.5535	1.06718e-22	286.73	229.31	131.25	1;2	S	0.10355	5646400	not det.	275310000	2048000	259690	not det.	not det.	1775600	6.17045e+07	not det.	2.65383e+08	2048000
TTHERM_00245660	308	1	95.2198	8.50785e-16	255.28	213.12	131.25	1;2	S	0.12523	774790	1902200	45750000	18317000	not det.	not det.	not det.	296330	8.467e+06	5.22927e+06	4.41004e+07	18317000
TTHERM_00245660	333	1	66.57	2.23808e-07	92.565	86.858	92.565	1	T	0.013925	not det.	381300	1535100	753690	not det.	not det.	not det.	not det.	not det.	1.04822e+06	1.47975e+06	753690
TTHERM_00245660	355	0.991923	22.1266	1.14131e-09	249.75	215.75	249.75	1	S	0.055953	9392000	56252000	232000000	75779000	not det.	1362800	not det.	2542800	1.02637e+08	1.5464e+08	2.23635e+08	75779000
TTHERM_00260740	24	1	97.1627	0.00298056	121.36	64.424	97.163	1	T	NaN	not det.	not det.	not det.	not det.	693990	1194100	6881600	7915100
TTHERM_00279900	345	1	55.721	0.0198332	55.721	11.157	55.721	2	S	NaN	not det.	not det.	not det.	not det.	not det.	not det.	not det.	20085000
TTHERM_00281000	447	1	76.3572	0.0107484	76.357	18.317	76.357	2	S	NaN	116740	919870	3720500	1369100	not det.	not det.	not det.	not det.
TTHERM_00283690	2488	1	93.8392	0.00588658	93.839	32.729	93.839	2	Y	NaN	not det.	not det.	not det.	not det.	not det.	not det.	not det.	not det.
TTHERM_00285530	954	1	55.0106	0.0184447	55.011	21.745	55.011	1	S	NaN	not det.	not det.	not det.	not det.	1139900	827900	6463400	not det.
TTHERM_00290700	464	0.999443	32.542	0.0030012	148.41	121.7	148.41	1	S	0.42818	not det.	1191600	2349100	740620	not det.	not det.	not det.	not det.
TTHERM_00294810	155	0.766491	5.62581	0.0286308	47.621	34.385	47.621		S	0.0008735	not det.	not det.	not det.	not det.	not det.	2513400	3915100	3815200					not det.	1.06629e+07	6.85412e+06	3815200
TTHERM_00294810	900	1	136.243	0.00690528	136.24	82.676	136.24	1	S	0.0035306	not det.	not det.	not det.	not det.	not det.	184760	2205200	1768000					not det.	783832	3.86062e+06	1768000
TTHERM_00313250	478	0.633491	1.73561	0.00605594	98.898	58.131	98.898	2	S	NaN	not det.	not det.	not det.	not det.	395230	not det.	2888000	not det.
TTHERM_00322850	1627	1	73.9513	0.0180422	73.951	9.2215	73.951		S	NaN	not det.	not det.	not det.	not det.	724590	492400	4838000	9330100
TTHERM_00355450	1888	0.711078	1.64692	0.0174653	57.177	20.782	57.177	2	S	NaN	not det.	624890	1507200	1175000	710920	not det.	8296600	13049000
TTHERM_00357100	103	0.43414	1.85951	0.029868	39.629	19.191	39.629		S	NaN	not det.	not det.	not det.	not det.	not det.	not det.	not det.	not det.
TTHERM_00370970	493	1	57.8879	0.016824	57.888	7.0535	57.888		S	NaN	not det.	not det.	not det.	not det.	325210	721600	not det.	2130800
TTHERM_00370970	497	1	57.8879	0.016824	57.888	7.0535	57.888		S	NaN	not det.	not det.	not det.	not det.	325210	721600	not det.	2130800
TTHERM_00389970	414	1	127.868	0.0207297	127.87	51.536	127.87	1	S	NaN	not det.	not det.	121120	102240	5744400	8276700	25789000	36721000
TTHERM_00390150	6	1	32.2539	0.0291228	32.254	9.2418	32.254		S	NaN	not det.	not det.	not det.	not det.	not det.	not det.	not det.	367340
TTHERM_00399180	1426	0.882335	8.12825	0.0290858	39.622	14.784	39.622		S	NaN	not det.	not det.	191230	not det.	not det.	not det.	not det.	not det.
TTHERM_00399180	1427	0.882335	8.12825	0.0290858	39.622	14.784	39.622		S	NaN	not det.	not det.	191230	not det.	not det.	not det.	not det.	not det.
TTHERM_00411580	490	1	59.2647	0.0228294	59.265	13.757	59.265	2	S	NaN	not det.	not det.	not det.	not det.	not det.	not det.	28397000	not det.
TTHERM_00412110	30	0.262864	0	0.0268158	30.489	22.205	30.489		S	NaN	not det.	not det.	not det.	not det.	not det.	not det.	not det.	not det.
TTHERM_00419910	1046	0.990976	20.4577	0.00523866	77.746	27.722	77.746	2	Y	NaN	not det.	not det.	not det.	not det.	not det.	not det.	not det.	10375000
TTHERM_00419910	1050	0.992432	21.2322	0.00523866	77.746	27.722	77.746	2	S	NaN	not det.	not det.	not det.	not det.	not det.	not det.	not det.	10375000
TTHERM_00455230	818	0.713892	0.960721	0.025776	52.247	22.703	52.247	2	S	NaN	not det.	not det.	not det.	not det.	not det.	1042400	not det.	9042100
TTHERM_00473250	544	0.999942	42.3889	0.00538022	90.37	10.657	76.478	2	Y	NaN	not det.	not det.	not det.	not det.	1517600	1418100	not det.	7809600
TTHERM_00473250	545	0.999956	43.5852	0.00538022	90.37	10.657	76.478	2	S	NaN	not det.	not det.	not det.	not det.	1517600	1418100	not det.	7809600
TTHERM_00473340	212	1	31.0889	0.0258442	31.319	22.643	31.089	3	S	NaN	not det.	not det.	not det.	not det.	72604000	61065000	91321000	2003600
TTHERM_00476530	266	1	56.2581	0.0209124	66.692	34.372	56.258		S	NaN	not det.	not det.	not det.	not det.	1091300	2193300	2624100	6306900
TTHERM_00485770	496	0.999534	33.3123	0.0222991	35.473	15.424	35.473		S	NaN	not det.	not det.	not det.	275580	not det.	not det.	not det.	not det.
TTHERM_00485850	847	1	30.6686	0.0273993	30.669	14.515	30.669	2	S	NaN	197750	476280	1040400	399880	11147000	14694000	not det.	41389000
TTHERM_00485850	849	1	30.6686	0.0273993	30.669	14.515	30.669	2	S	NaN	197750	476280	1040400	399880	11147000	14694000	not det.	41389000
TTHERM_00490680	415	1	81.1906	0.00611047	81.191	22.376	81.191	1	S	NaN	not det.	not det.	not det.	not det.	not det.	not det.	not det.	not det.
TTHERM_00494880	571	0.999999	61.6567	1.2768e-06	181.34	157.48	181.34	1	S	NaN	not det.	113200	not det.	not det.	not det.	864420	508410	604920
TTHERM_00516320	6	0.749444	0	0.0296707	31.422	13.16	31.422		S	NaN	not det.	not det.	not det.	not det.	182080	241380	588610	2934800
TTHERM_00516320	7	0.749444	0	0.0296707	31.422	13.16	31.422		S	NaN	not det.	not det.	not det.	not det.	182080	241380	588610	2934800
TTHERM_00516320	8	0.749444	0	0.0296707	31.422	13.16	31.422		S	NaN	not det.	not det.	not det.	not det.	182080	241380	588610	2934800
TTHERM_00516320	9	0.749444	0	0.0296707	31.422	13.16	31.422		S	NaN	not det.	not det.	not det.	not det.	182080	241380	588610	2934800
TTHERM_00549510	775	0.666667	0	0.0281585	35.594	14.788	35.594		S	NaN	not det.	not det.	not det.	not det.	not det.	not det.	233230	83760
TTHERM_00565661	364	1	50.3534	0.028163	50.353	26.099	50.353		S	NaN	not det.	1020800	331300	162320	not det.	not det.	not det.	not det.
TTHERM_00584620	68	0.979383	16.7673	0.0214262	55.604	16.767	55.604	1	S	NaN	400140	954760	1562000	624840	20656000	27828000	29427000	51410000
TTHERM_00588870	60	1	63.0436	0.0114462	84.297	64.173	84.297	2	S	NaN	not det.	not det.	448230	737820	not det.	not det.	not det.	not det.
TTHERM_00588910	282	1	35.5941	0.0298891	35.594	9.1824	35.594		S	NaN	not det.	not det.	not det.	not det.	424060	not det.	not det.	not det.
TTHERM_00621250	141	0.943565	12.3719	0.0189133	42.947	26.424	42.947		S	NaN	not det.	not det.	not det.	not det.	not det.	110810	not det.	759590
TTHERM_00640060	589	0.716521	1.84008	0.00117733	108.56	49.299	107.09	2	S	NaN	not det.	134400	256880	258330	3368800	4305000	24266000	33907000
TTHERM_00640060	593	0.716521	1.84008	0.00117733	108.56	49.299	107.09	2	S	NaN	not det.	134400	256880	258330	3368800	4305000	24266000	33907000
TTHERM_00648940	951	1	62.3383	0.0211434	62.338	10.747	62.338	2	S	NaN	not det.	not det.	not det.	not det.	not det.	2439200	not det.	not det.
TTHERM_00649120	778	0.716977	4.03684	0.00415414	101.39	38.318	76.619	1	T	NaN	not det.	not det.	not det.	not det.	2017400	1878100	12734000	9123500
TTHERM_00649120	782	0.5	0	0.00416779	101.3	46.756	101.3	1	T	NaN	not det.	not det.	not det.	not det.	not det.	1878100	12734000	not det.
TTHERM_00670640	3195	0.999727	35.6345	0.0210663	43.208	19.551	43.208		S	NaN	not det.	not det.	not det.	not det.	not det.	not det.	not det.	1483800
TTHERM_00672010	115	0.5	0	0.0106122	71.176	7.7028	71.176	1	S	NaN	not det.	not det.	not det.	not det.	696740	897170	4175600	not det.
TTHERM_00688650	336	0.5	0	0.0178394	63.073	20.097	63.073		S	NaN	not det.	not det.	not det.	not det.	not det.	1157900	2631300	4743900
TTHERM_00688650	338	0.5	0	0.0178394	63.073	20.097	63.073		S	NaN	not det.	not det.	not det.	not det.	not det.	1157900	2631300	4743900
TTHERM_00711840	134	1	66.0557	1.23997e-06	180.67	56.925	66.056	1	Y	NaN	not det.	not det.	not det.	not det.	412780	not det.	4021000	1009300
TTHERM_00780770	711	0.486538	0	0.0283761	46.159	11.894	46.159		S	NaN	not det.	not det.	not det.	not det.	not det.	not det.	not det.	not det.
TTHERM_00809320	667	0.999405	34.8373	0.0120718	62.949	17.602	62.949	2	S	NaN	not det.	not det.	1458100	491450	not det.	not det.	not det.	not det.
TTHERM_00809320	674	0.999023	30.0978	0.00132457	110.93	43.725	110.93	1;2	S	NaN	not det.	3092800	6515500	4527200	not det.	not det.	not det.	not det.
TTHERM_00827120	486	1	81.0165	0.0181396	81.017	7.5171	81.017	1	S	NaN	not det.	not det.	not det.	not det.	not det.	not det.	not det.	not det.
TTHERM_00918470	799	0.601945	1.79613	0.0236452	58.23	21.848	58.23		S	NaN	not det.	not det.	not det.	not det.	1661000	1221900	not det.	751700
TTHERM_00945200	235	0.5	0	0.0206349	54.486	14.613	46.844		S	NaN	not det.	30761	not det.	58669	1530100	1465000	10314000	15697000
TTHERM_00977530	80	1	73.4995	0.0160031	73.499	18.238	73.499	2	S	NaN	73301	not det.	373850	235530	not det.	not det.	31950000	47459000
TTHERM_00977530	82	1	73.4995	0.0160031	73.499	18.238	73.499	2	S	NaN	73301	not det.	373850	235530	not det.	not det.	31950000	47459000
TTHERM_01020660	26	1	55.3526	0.0179902	55.353	24.624	55.353	1	S	NaN	445730	1406600	6116600	3929600	not det.	not det.	not det.	not det.
TTHERM_01048090	191	0.999654	34.6058	0.00482098	172.82	76.761	172.82	1	S	0.0014599	not det.	not det.	not det.	not det.	not det.	not det.	2019800	2946800					not det.	not det.	3.83265e+06	2946800
TTHERM_01048090	193	0.999956	43.6134	1.49332e-44	285.38	245.99	285.38	1	S	0.0031398	not det.	not det.	not det.	not det.	193660	91754	1201600	4116000					1.08015e+06	402454	2.28008e+06	4116000
TTHERM_01048090	942	0.7521	4.81999	1.9182e-05	178.01	153.09	178.01	1	S	2.6225	not det.	not det.	863610	not det.	not det.	not det.	not det.	not det.					not det.	not det.	not det.	not det.
TTHERM_01048090	943	0.90616	9.84816	5.71787e-07	199.07	173.7	162.23	1	S	7.5153	not det.	not det.	814590	not det.	216230	471880	not det.	40625000					1.20603e+06	2.06978e+06	not det.	40625000
TTHERM_01048090	953	1	108.287	4.36627e-10	221.63	181.85	210.98	1	S	0.014767	not det.	not det.	not det.	not det.	1530800	1193300	7994200	19436000					8.53812e+06	5.23409e+06	1.51693e+07	19436000
TTHERM_01048090	960	1	120.234	1.22092e-30	253.95	246.23	220.14	1	S	0.15102	86771	not det.	341130	266480	10545000	2367700	24071000	61961000					5.88153e+07	1.03853e+07	4.56756e+07	61961000
TTHERM_01048090	962	0.911149	10.1107	2.39727e-27	188.27	169.44	180.71	1	S	0.084848	not det.	not det.	not det.	not det.	3092800	not det.	not det.	not det.					1.72503e+07	not det.	not det.	not det.
TTHERM_01048090	964	0.535967	0.626511	2.53493e-143	384.28	358.34	384.28	1	S	0.011255	not det.	not det.	not det.	not det.	not det.	2525000	not det.	44193000					not det.	1.10752e+07	not det.	44193000
TTHERM_01048090	966	0.942794	12.9076	7.99341e-37	212.28	200.26	154.34	1	S	0.014844	not det.	not det.	not det.	not det.	not det.	not det.	10919000	50695000					not det.	not det.	2.07192e+07	50695000
TTHERM_01048090	967	0.963125	14.2031	6.8894e-13	132.78	122.87	132.78	1	S	0.0007378	not det.	not det.	not det.	not det.	3062400	not det.	not det.	not det.					1.70807e+07	not det.	not det.	not det.
TTHERM_01048090	974	1	77.2051	8.67908e-55	254.09	240.08	246.34	1	S	0.019271	not det.	not det.	not det.	not det.	2365000	1929400	13862000	61832000					1.31909e+07	8.4628e+06	2.63037e+07	61832000
TTHERM_01048090	1000	1	106.444	1.54817e-10	231.41	191.89	231.41	1	S	0.040642	not det.	not det.	2574500	233010	not det.	629370	281770000	877050					not det.	2.76056e+06	5.34669e+08	877050
TTHERM_01205240	693	1	88.0565	0.0119183	88.056	35.666	88.056	2	S	NaN	not det.	not det.	not det.	not det.	5607300	7028800	11533000	29032000
TTHERM_01205240	695	1	88.0565	0.0119183	88.056	35.666	88.056	2	S	NaN	not det.	not det.	not det.	not det.	5607300	7028800	11533000	29032000
TTHERM_01598640	312	0.980663	17.0215	0.0282664	35.037	15.359	35.037		S	NaN	not det.	not det.	not det.	130040	not det.	307240	4983000	6164000
TTHERM_01598640	317	0.509956	0	0.0282664	35.037	15.359	35.037		S	NaN	not det.	not det.	not det.	130040	not det.	307240	4983000	6164000
TTHERM_01598640	318	0.509402	0	0.0282664	35.037	15.359	35.037		S	NaN	not det.	not det.	not det.	130040	not det.	307240	4983000	6164000
TTHERM_01613770	684	1	36.395	0.0281599	36.395	14.596	36.395		S	NaN	not det.	not det.	not det.	not det.	381170	not det.	977620	not det.
TTHERM_01613770	688	1	36.395	0.0281599	36.395	14.596	36.395		S	NaN	not det.	not det.	not det.	not det.	381170	not det.	977620	not det.
TTHERM_01626910	18	0.5	0	0.026076	53.756	23.982	53.756		S	NaN	not det.	not det.	not det.	not det.	1399900	not det.	not det.	not det.

## Sheet: Rec8 Phospho_2
										not det. = not detected
										Normalized Log2 Intensities								Log2 Intensities
Proteins	Positions within proteins	Localization prob	Score diff	PEP	Score	Delta score	Score for localization	Number of Phospho (STY)	Amino acid	Intensity vgt_Region1	Intensity 0h_Region1	Intensity 4h_Rec8	Intensity 6h_Region1	Intensity vgt_Region2	Intensity 0h_Region2	Intensity 4h_Region2	Intensity 6h_Region2	Intensity vgt_Region1	Intensity 0h_Region1	Intensity 4h_Region1	Intensity 6h_Region1	Intensity vgt_Region2	Intensity 0h_Region2	Intensity 4h_Region2	Intensity 6h_Region2
CON__P02662	115	1	173.984	6.1111e-06	188.96	141.92	173.98	1	S									19.9501	18.6097	17.7428	18.0814	21.0231	18.1683	18.8983	18.4129
CON__P02666	35	1	153.993	5.49018e-15	244.01	179.49	244.01	1	S									19.0495	not det.	19.1919	19.2669	20.446	18.9546	19.7792	19.2086
TTHERM_000011759	750	0.988549	19.3637	0.0177144	61.962	15.537	61.962	1	T									not det.	not det.	17.7171	not det.	not det.	19.8098	21.1471	21.5629
TTHERM_00001190	2652	0.333039	0	0.0152935	42.73	18.84	42.73		T									not det.	not det.	not det.	not det.	not det.	not det.	not det.	not det.
TTHERM_00001190	2655	0.333039	0	0.0152935	42.73	18.84	42.73		T									not det.	not det.	not det.	not det.	not det.	not det.	not det.	not det.
TTHERM_000019709	26	1	82.4167	0.00780957	90.05	12.183	82.417	1	S									not det.	not det.	19.6609	18.4025	23.0417	22.7938	25.4437	24.8393
TTHERM_000079699;TTHERM_00202790	204;247	0.954875	13.2553	0.0117003	101.28	6.6217	101.28	1	T									not det.	not det.	not det.	not det.	19.2283	18.8133	21.1083	20.2533
TTHERM_00008560	953	0.5	0	0.00620653	84.169	16.784	84.169	1	S									not det.	not det.	17.2746	not det.	not det.	19.8488	20.2714	not det.
TTHERM_00008560	952	0.5	0	0.00620653	84.169	16.784	84.169	1	T									not det.	not det.	17.2746	not det.	not det.	19.8488	20.2714	not det.
TTHERM_000195999	490	0.995626	23.5725	0.00880666	75.819	12.728	75.819	1	S									not det.	not det.	not det.	not det.	20.847	not det.	not det.	22.3739
TTHERM_000213629	125	0.999605	34.1504	0.0203159	53.448	7.8338	53.448	1	T									not det.	not det.	not det.	not det.	21.3546	20.8878	not det.	16.7191
TTHERM_000255649	224	0.645676	1.4692	0.00946318	102.4	7.633	102.4	1	S									not det.	not det.	not det.	not det.	not det.	19.8618	not det.	not det.
TTHERM_000283319	117	1	101.646	0.00350976	101.65	23.984	101.65	1	Y									not det.	not det.	not det.	not det.	18.646	18.8518	21.323	20.3471
TTHERM_000304358	420	0.3714	0	0.00775986	100.88	9.329	100.88		S									not det.	not det.	not det.	not det.	not det.	not det.	not det.	not det.
TTHERM_000304358	418	0.3714	0	0.00775986	100.88	9.329	100.88		T									not det.	not det.	not det.	not det.	not det.	not det.	not det.	not det.
TTHERM_000401918;TTHERM_00401920	552;553	0.5	0	0.0216587	64.121	24.243	56.087	1	T									19.7517	18.6337	20.9195	19.8922	19.7616	20.9569	20.3668	20.1362
TTHERM_00047260	635	0.999744	35.9127	0.0095041	71.03	26.167	71.03	2	S									not det.	23.2177	not det.	20.5603	not det.	not det.	not det.	not det.
TTHERM_00047260	637	0.999646	34.5113	0.0095041	71.03	26.167	71.03	2	S									not det.	23.2177	not det.	20.5603	not det.	not det.	not det.	not det.
TTHERM_00052590	823	1	53.2374	0.0181207	53.237	20.908	53.237		T									16.0714	not det.	16.9675	not det.	not det.	not det.	not det.	not det.
TTHERM_000543619	51	1	109.439	0.00352121	109.44	13.296	109.44	1	T									not det.	not det.	not det.	not det.	not det.	15.8511	20.6843	18.5844
TTHERM_000770619	285	0.377793	0	0.00171653	107.06	30.828	99.343		S									not det.	not det.	not det.	not det.	not det.	not det.	not det.	not det.
TTHERM_000770619	284	0.377793	0	0.00171653	107.06	30.828	99.343		T									not det.	not det.	not det.	not det.	not det.	not det.	not det.	not det.
TTHERM_00077360	255	0.766762	2.19727	0.00628183	77.185	29.193	77.185	2	S									not det.	not det.	not det.	not det.	18.8141	not det.	not det.	20.7915
TTHERM_00077360	256	0.857213	7.13077	0.00628183	83.204	26.999	83.204	2	S									not det.	not det.	not det.	not det.	18.8141	not det.	22.4551	20.7915
TTHERM_00077360	257	0.857213	7.13077	0.00628183	83.204	26.999	83.204	2	T									not det.	not det.	not det.	not det.	18.8141	not det.	22.4551	20.7915
TTHERM_000785819	334	1	63.1853	0.0160361	63.185	25.572	63.185	1	T									not det.	not det.	not det.	not det.	18.0197	18.092	19.8223	18.6498
TTHERM_00115410	574	0.49888	0	0.0188336	70.942	9.5978	70.942		T									not det.	not det.	not det.	not det.	not det.	not det.	not det.	not det.
TTHERM_00115410	576	0.49888	0	0.0188336	70.942	9.5978	70.942		T									not det.	not det.	not det.	not det.	not det.	not det.	not det.	not det.
TTHERM_001395377	237	0.36183	0	0.0103944	77.192	36.914	77.192		S									not det.	not det.	not det.	not det.	not det.	not det.	not det.	not det.
TTHERM_001395377	242	0.36183	0	0.0103944	77.192	36.914	77.192		T									not det.	not det.	not det.	not det.	not det.	not det.	not det.	not det.
TTHERM_00152160	799	1	76.1756	0.000131312	146.96	59.876	146.96	1	S									not det.	not det.	not det.	not det.	21.3329	19.2422	21.9105	22.9557
TTHERM_00189480	469	0.5	0	0.0200764	62.633	22.754	62.633		T									not det.	not det.	not det.	not det.	not det.	not det.	not det.	22.5301
TTHERM_00191770	6	0.333333	0	0.0213004	70.525	11.929	70.525		T									not det.	not det.	not det.	not det.	not det.	not det.	not det.	not det.
TTHERM_00191770	8	0.333333	0	0.0213004	70.525	11.929	70.525		T									not det.	not det.	not det.	not det.	not det.	not det.	not det.	not det.
TTHERM_00196050	270	1	81.9717	0.00199182	115.7	17.658	81.972	1	Y									not det.	not det.	not det.	not det.	18.8916	19.1554	22.4835	21.5428
TTHERM_00197810	1025	1	70.0564	0.0152482	70.056	9.6586	70.056	1	T									not det.	not det.	not det.	not det.	23.2772	not det.	not det.	not det.
TTHERM_00224480	106	0.59903	1.76666	0.0174025	54.343	25.53	54.343	2	T									27.2958	24.3592	26.456	26.0725	27.249	27.6634	26.9139	26.3568
TTHERM_00237630	979	0.499982	0	0.0191381	50.957	23.754	50.957		T									not det.	not det.	not det.	not det.	not det.	not det.	not det.	27.619
TTHERM_00241830	11	1	97.0204	6.76843e-05	162.48	104.4	97.273	1	T									not det.	not det.	17.4933	not det.	23.2981	22.0677	27.2723	24.7232
TTHERM_00245660	162	0.998331	27.7674	1.93152e-15	224.06	195.16	165.58	1;2	S	24.2387	25.6853	24.3353	24.5113	21.0596	21.2836	20.7542	20.2129	21.6232	20.2543	21.4305	24.5113	20.7361	19.6618	19.2366	20.2129
TTHERM_00245660	164	0.999927	41.3733	7.18341e-12	261.64	219.12	261.64	1	S	22.4976	not det.	22.9417	23.2846	not det.	not det.	not det.	18.6288	19.8821	not det.	20.037	23.2846	not det.	not det.	not det.	18.6288
TTHERM_00245660	169	0.995711	25.477	3.16445e-36	280.36	235.73	150.34	1;2	S	25.6093	not det.	23.7288	24.639	22.0133	21.5233	not det.	20.6482	22.9938	not det.	20.8241	24.639	21.6898	19.9015	not det.	20.6482
TTHERM_00245660	529	1	151.121	3.49243e-34	294.91	243.96	226.03	1	S	22.3274	not det.	23.66	24.2179	not det.	not det.	18.9838	19.3353	19.7119	not det.	20.7552	24.2179	not det.	not det.	17.4662	19.3353
TTHERM_00245660	307	0.977451	16.3697	2.39988e-05	218.12	155.96	218.12	1	S	20.7114	not det.	not det.	21.3707	not det.	not det.	not det.	not det.	18.0959	not det.	not det.	21.3707	not det.	not det.	not det.	not det.
TTHERM_00245660	308	0.998974	29.8858	4.58999e-25	300.33	219.95	300.33	1	S	22.0811	not det.	22.9548	22.9297	not det.	not det.	not det.	not det.	19.4656	not det.	20.0501	22.9297	not det.	not det.	not det.	not det.
TTHERM_00245660	194	1	131.824	0.000112456	131.82	116.02	131.82	1	S	20.9662	not det.	21.1371	20.5474	not det.	not det.	not det.	not det.	18.3507	not det.	18.2323	20.5474	not det.	not det.	not det.	not det.
TTHERM_00245660	354	0.968066	14.8748	0.00655237	174.39	104.32	174.39	1	S	20.7031	not det.	not det.	23.3554	not det.	not det.	not det.	18.6286	18.0877	not det.	not det.	23.3554	not det.	not det.	not det.	18.6286
TTHERM_00245660	355	0.945778	15.4264	0.0100264	150.11	95.852	150.11	1	S	not det.	not det.	23.0776	not det.	not det.	not det.	not det.	not det.	not det.	not det.	20.1728	not det.	not det.	not det.	not det.	not det.
TTHERM_00245660	29	0.994126	22.7624	7.09951e-42	245.99	235.51	94.45	1;2	S	not det.	not det.	not det.	22.0273	not det.	not det.	not det.	not det.	not det.	not det.	not det.	22.0273	not det.	not det.	not det.	not det.
TTHERM_00245660	32	0.999947	44.8889	2.85071e-32	205.53	194.44	94.45	1;2	S	not det.	not det.	not det.	21.0228	not det.	not det.	not det.	not det.	not det.	not det.	not det.	21.0228	not det.	not det.	not det.	not det.
TTHERM_00245660	208	0.991525	20.6817	3.02515e-39	282.1	252.54	230.79	1	S	24.4769	24.672	24.3345	24.3358	19.5485	not det.	not det.	not det.	21.8614	19.241	21.4298	24.3358	19.2251	not det.	not det.	not det.
TTHERM_00245660	282	1	119.139	2.10277e-16	221.43	176.06	221.43	1	S	not det.	not det.	not det.	19.8184	not det.	not det.	not det.	not det.	not det.	not det.	not det.	19.8184	not det.	not det.	not det.	not det.
TTHERM_00245660	333	1	107.431	9.13733e-07	136.57	127.19	136.57	1	T	not det.	not det.	20.2952	21.6356	not det.	not det.	not det.	not det.	not det.	not det.	17.3905	21.6356	not det.	not det.	not det.	not det.
TTHERM_00245660	171	0.409395	0	0.0129979	61.03	38.042	61.03		T	not det.	not det.	not det.	not det.	not det.	not det.	not det.	not det.	not det.	not det.	not det.	not det.	not det.	not det.	not det.	not det.
TTHERM_00249580	196	0.5	0	0.000603162	134.99	49.177	134.99	1	T									not det.	not det.	16.1207	not det.	18.4051	19.2881	20.8308	21.4352
TTHERM_00249580	198	0.5	0	0.000603162	134.99	49.177	134.99	1	Y									not det.	not det.	16.1207	not det.	18.4051	19.2881	20.8308	21.4352
TTHERM_00283170	630	0.550019	0.871824	0.0102464	66.246	23.299	66.246	3	S									not det.	not det.	not det.	not det.	19.0003	18.6404	21.586	20.9507
TTHERM_00283170	641	1	62.212	0.0102464	66.246	23.299	66.246	3	S									not det.	not det.	not det.	not det.	19.0003	18.6404	21.586	20.9507
TTHERM_00283170	642	1	62.0732	0.0102464	66.246	23.299	66.246	3	T									not det.	not det.	not det.	not det.	19.0003	18.6404	21.586	20.9507
TTHERM_00283970;TTHERM_00283960	1419;1469	1	40.3775	0.0101321	68.676	29.68	40.377	2	S									19.7837	25.5337	20.6602	20.1529	19.3356	20.3634	21.5262	20.9799
TTHERM_00283970;TTHERM_00283960	1424;1474	1	40.3775	0.0101321	68.676	29.68	40.377	2	T									19.7837	25.5337	20.6602	20.1529	19.3356	20.3634	21.5262	20.9799
TTHERM_00294810	949	1	133.47	0.00359947	153.09	114.85	133.47	1	S	not det.	not det.	not det.	not det.	21.3469	21.4629	21.6525	21.0425	not det.	not det.	not det.	not det.	19.9488	20.0748	22.5778	21.0425
TTHERM_00320520	852	1	62.4642	0.0193787	62.464	62.464	62.464	1	T									not det.	15.2234	not det.	16.501	17.7731	18.1158	19.2083	20.9694
TTHERM_00322910	213	0.999843	38.0499	0.0080669	75.819	7.2837	75.819	2	S									not det.	not det.	not det.	not det.	20.2282	20.3055	19.7009	18.1946
TTHERM_00322910	215	0.999792	36.8242	0.0080669	75.819	7.2837	75.819	2	T									not det.	not det.	not det.	not det.	20.2282	20.3055	19.7009	18.1946
TTHERM_00370770	1319	0.999941	42.3209	0.0209639	56.404	40.027	56.404	2	T									not det.	19.1529	not det.	not det.	not det.	not det.	not det.	not det.
TTHERM_00372350	829	1	42.7176	0.0199297	51.276	7.9685	42.718		T									16.6829	not det.	17.7089	16.9047	not det.	21.0471	21.4328	21.963
TTHERM_00372640	6	1	73.2601	0.00964446	73.26	8.0357	73.26	1	T									not det.	not det.	not det.	not det.	not det.	not det.	not det.	not det.
TTHERM_00394620	652	0.999994	52.4354	0.00256525	99.991	32.972	88.092	1	Y									18.1829	not det.	20.1333	19.0309	19.9836	18.6358	21.6557	19.6021
TTHERM_00429760	387	0.999995	53.0164	0.00658419	81.92	28.886	81.92	2	S									not det.	not det.	not det.	not det.	20.867	20.0421	22.9066	21.7127
TTHERM_00429760	386	0.999996	54.2383	0.00658419	81.92	28.886	81.92	2	T									not det.	not det.	not det.	not det.	20.867	20.0421	22.9066	21.7127
TTHERM_00449670	31	0.980378	17.4361	0.012481	74.611	16.439	74.611	2	T									18.5343	17.7751	18.786	19.2857	not det.	23.3235	24.13	24.053
TTHERM_00450850	58	1	80.3867	0.00969864	80.387	45.254	80.387	1	T									not det.	17.2163	not det.	not det.	20.0735	not det.	not det.	not det.
TTHERM_00471640	62	0.999994	51.9705	0.00625991	89.698	27.152	89.698	2	S									not det.	not det.	not det.	not det.	not det.	19.7037	20.4797	not det.
TTHERM_00473090	1816	0.999995	53.0235	0.0191123	56.527	11.793	56.527	2	T									not det.	not det.	not det.	not det.	not det.	19.1654	22.1449	21.094
TTHERM_00497810	39	0.66664	0	0.0181002	62.463	30.143	62.463	2	T									not det.	not det.	not det.	not det.	17.3861	not det.	17.9331	19.6907
TTHERM_00561410	188	1	64.5078	0.00593093	81.185	30.176	81.185	1	T									not det.	not det.	not det.	19.4269	19.2404	20.2672	22.5791	24.1353
TTHERM_00621250	113	0.5	0	0.0076957	99.283	25.396	83.862	1	S									not det.	not det.	not det.	not det.	not det.	not det.	22.6207	21.1939
TTHERM_00621250	114	0.5	0	0.0076957	99.283	25.396	83.862	1	T									not det.	not det.	not det.	not det.	not det.	not det.	22.6207	21.1939
TTHERM_00660460	979	0.549045	1.43122	0.0103325	100.93	9.3818	100.93	1	T									not det.	not det.	16.0894	not det.	not det.	19.77	not det.	not det.
TTHERM_00678040	115	0.999992	53.8823	0.0101554	72.705	22.483	72.705	1	S									not det.	25.825	21.3397	not det.	19.879	not det.	22.1224	not det.
TTHERM_00691590	1827	1	105.204	0.00334619	105.2	15.938	105.2	2	S									not det.	not det.	not det.	not det.	18.0476	18.3261	19.5633	21.1209
TTHERM_00691590	1822	1	105.204	0.00334619	105.2	15.938	105.2	2	Y									not det.	not det.	not det.	not det.	18.0476	18.3261	19.5633	21.1209
TTHERM_00780770	847	0.581617	1.43467	0.0123476	77.662	14.587	77.662	1	T									not det.	not det.	not det.	not det.	16.7757	16.1619	18.1566	19.0354
TTHERM_00825070	46	1	128.211	0.0021689	131.82	21.432	131.82	1	S									18.1769	not det.	19.6921	19.541	21.9073	23.5471	24.0627	24.4264
TTHERM_00849410	1034	0.999489	32.9162	0.0104353	71.692	13.259	71.692	1	S									19.3168	20.4527	19.0483	21.5954	not det.	not det.	not det.	not det.
TTHERM_00874800	416	0.992951	21.4879	0.0043423	120.77	10.389	120.77	1	T									not det.	not det.	not det.	not det.	22	21.9587	24.4116	not det.
TTHERM_00895800	702	1	71.1426	0.00475397	78.441	8.636	71.143	1	T									23.8818	19.9545	not det.	not det.	23.1971	23.9425	not det.	25.0501
TTHERM_00927140;TTHERM_00927130	494;541	0.999999	59.067	0.0135926	69.825	12.544	69.825	1	T									not det.	not det.	not det.	not det.	not det.	not det.	not det.	not det.
TTHERM_00933260	537	0.999869	38.8282	0.0206947	52.837	27.541	52.837		T									21.1216	18.6138	22.8677	22.7871	22.7553	24.0368	not det.	23.5194
TTHERM_00933280	242	1	72.2905	0.0128986	72.29	16.086	72.29	2	T									not det.	not det.	not det.	not det.	not det.	18.4309	not det.	21.7946
TTHERM_00977610	2877	0.5	0	0.0060705	76.759	6.67	76.759	1	S									not det.	not det.	16.3577	not det.	20.5004	20.3493	21.0674	not det.
TTHERM_00977610	2884	0.5	0	0.0060705	76.759	6.67	76.759	1	S									not det.	not det.	16.3577	not det.	20.5004	20.3493	21.0674	not det.
TTHERM_00978770	4552	0.597926	1.72342	0.00159737	124.42	20.201	124.42	1	Y									20.2999	not det.	not det.	not det.	not det.	not det.	not det.	not det.
TTHERM_00997720	30	0.553318	0.929769	0.0143105	60.157	14.877	60.157	1	T									not det.	not det.	not det.	not det.	not det.	not det.	not det.	not det.
TTHERM_01048090	960	1	128.855	4.40072e-46	338.87	300.37	197.14	1	S	18.3563	not det.	17.9297	19.2118	23.3249	22.4303	23.1472	23.6108	17.4436	not det.	18.1364	19.2118	22.9625	21.4119	22.954	23.6108
TTHERM_01048090	962	0.999742	35.949	4.89398e-40	280.49	257.3	175.23	1	S	not det.	not det.	not det.	17.8605	21.6492	18.008	22.0124	22.1644	not det.	not det.	not det.	17.8605	21.2868	16.9896	21.8192	22.1644
TTHERM_01048090	942	0.747908	4.72289	0.00799977	138.19	56.554	135.08	1	S	not det.	not det.	not det.	not det.	not det.	not det.	not det.	22.5237	not det.	not det.	not det.	not det.	not det.	not det.	not det.	22.5237
TTHERM_01048090	943	0.959584	13.7553	0.000830367	166.71	100.05	166.71	1	S	not det.	not det.	not det.	not det.	not det.	not det.	20.0745	20.7228	not det.	not det.	not det.	not det.	not det.	not det.	19.8813	20.7228
TTHERM_01048090	1000	1	95.7777	4.69513e-09	249.7	188.54	249.7	1	S	not det.	not det.	18.8341	not det.	not det.	not det.	26.9577	23.5048	not det.	not det.	19.0408	not det.	not det.	not det.	26.7645	23.5048
TTHERM_01048090	964	0.704865	3.78181	3.99818e-57	331.98	298.5	331.98	1	S	not det.	not det.	not det.	not det.	not det.	not det.	not det.	23.696	not det.	not det.	not det.	not det.	not det.	not det.	not det.	23.696
TTHERM_01048090	966	0.996353	24.4965	1.94433e-32	254.71	197.02	246.4	1	S	not det.	not det.	not det.	not det.	21.9656	23.1351	23.0648	not det.	not det.	not det.	not det.	not det.	21.6032	22.1167	22.8716	not det.
TTHERM_01048090	967	0.995277	23.2405	2.77292e-23	223.76	173.49	223.76	1	S	not det.	not det.	not det.	not det.	not det.	not det.	not det.	23.3079	not det.	not det.	not det.	not det.	not det.	not det.	not det.	23.3079
TTHERM_01048090	974	1	79.3241	6.29505e-138	467.79	403.24	190.23	1	S	20.5958	not det.	20.8368	20.6439	27.1107	26.9996	27.5898	27.0223	19.6831	not det.	21.0435	20.6439	26.7483	25.9812	27.3966	27.0223
TTHERM_01075760	420	1	72.3207	0.0150655	72.321	10.155	72.321	1	T									not det.	not det.	not det.	16.5367	19.9495	not det.	not det.	not det.
TTHERM_01079250	203	0.992328	21.0837	0.0177916	56.013	10.932	43.77	2	T									not det.	19.0676	not det.	not det.	not det.	not det.	not det.	not det.
TTHERM_01205300	458	0.602589	1.96966	0.0201096	84.615	28.572	84.615	1	T									19.7819	not det.	21.6137	21.8633	25.9678	25.7514	25.7455	26.8589
TTHERM_01276410	387	0.999996	56.4854	0.00273121	84.41	30.845	84.41	2	S									18.575	not det.	21.4545	not det.	not det.	not det.	not det.	not det.
TTHERM_01276410	388	0.999998	57.2829	0.00273121	84.41	30.845	84.41	2	Y									18.575	not det.	21.4545	not det.	not det.	not det.	not det.	not det.
TTHERM_01722450	56	1	119.274	0.0045284	119.27	17.563	119.27	1	T									not det.	not det.	not det.	not det.	23.2487	23.5436	25.1465	24.7213
